# Supplementary material for: The Human Gut Microbial Metabolome Modulates Fungal Growth via the TOR Signaling Pathway
Source: mSphere. 2017 Dec 13;2(6):e00555-17. doi: 10.1128/mSphere.00555-17 (PMC5729221; doi:10.1128/mSphere.00555-17)
Supplement: TABLE S4 [file sph006172431st4.xlsx]

## Sheet: Table S4
Table S4. Bacterial strains used in this study.

## Sheet: data
	Donor 1: DEC60 / MET1				Donor 2: MET2
	Strain	Closest species*			Strain	Closest species*
Actinobacteria	32-6-I 11 MRS	Atopobium minutum		Actinobacteria	22-5-I 11 TSAB	Adlercreutizia equolifaciens
	32-6-I 1 TSA	Bifidobacterium adolescentis			22-5-I 1 D6 FAA	Bifidobacterium longum
	32-6-S 24 FAA	Bifidobacterium longum			22-5-S 1 FAA NB AER	Microbacterium schleiferi
	32-6-I 11 D6 FAA	Bifidobacterium pseudocatenulatum			22-5-S 7 FAA NB AER	Micrococcus luteus
	16-6-I 3 FM	Collinsella aerofaciens			22-5-I 6 FAA	Collinsella aerofaciens
	32-6-I 1 BHI AER	Corynebacterium aurimucosum		Bacteroidetes	22-5-S 1 D6 FAA	Bacteroides ovatus
	32-6-I 6 NA AN^	Eggerthella lenta			22-5-I 6 D6 FAA	Parabacteroides merdae
	32-6-I 1 NA AER	Micrococcus yunnanensis		Firmicutes	22-5-S 1 D5 FAA AER	Bacillus simplex
Bacteroidetes	32-6-S 17 FAA	Alistipes finegoldii			22-5-S 4 TSA	Blautia coccoides
	32-6-I 29 FAA	Alistipes putredinis			22-5-S 18 D6 FAA	Blautia hydrogenotrophica
	32-6-I 19 FAA NB	Bacteroides caccae			22-5-I 2 FAA NB	Blautia luti
	32-6-I 3 D5 FAA	Bacteroides dorei			22-5-I 14 TSA	Clostridium ramosum
	32-6-I 23 FAA NB	Bacteroides fragilis			22-5-I 17 D5 FAA	Coprococcus catus
	32-6-I 8 D5 FAA	Bacteroides ovatus			22-5-I 5 NA	Dorea formicigenerans
	32-6-I 1 D6 FAA	Bacteroides vulgatus			22-5-I 1 D5 FAA	Dorea longicatena
	32-6-I 5 D6 FAA	Parabacteroides distasonis			22-5-I 20 FAA	Eubacterium eligens
Firmicutes	32-6-S 28 TSA	Acidaminococcus intestini			22-5-S 9 TSAB	Eubacterium fissicatena
	16-6-I 1 FAA	Agathobacter rectalis			22-5-S 1 BHI	Eubacterium limosum
	16-6-I 29 FAA	Agathobacter rectalis			22-5-I 5 D6 FAA	Eubacterium rectale
	16-6-I 18 FAA	Agathobacter rectalis			22-5-I 8 MRS	Eubacterium ventriosum
	16-6-I 6 FM	Agathobacter rectalis			22-5-I 4 TSA	Flavonifractor plautii
	32-6-I 10 FAA NB	Anaerostipes hadrus			22-5-I 22 FAA	Phascolarctobacterium succinatutens
	32-6-S 1 D5 FAA AER	Bacillus simplex			22-5-I 10 D5 FAA	Roseburia faecalis
	32-6-S 3 CNA	Blautia producta			22-5-I 9A BHI	Roseburia hominis
	16-6-I 27 FM	Blautia stercoris			22-5-I 23 D5 FAA	Ruminococcus albus
	16-6-I 11 FM	Blautia wexlerae			22-5-I 4 FAA	Ruminococcus torques
	16-6-S 15 LS	Clostridium aldenense			22-5-S 1 FAA NB	Streptococcus mitis
	16-6-S 4 LS	Clostridium clostridioforme			22-5-S 11 FAA NB	Streptococcus thermophilus
	32-6-I 30 D6 FAA^	Clostridium glycyrrhizinilyticum		Proteobacteria	22-5-S 1 FAA AER	Escherichia coli
	32-6-S 28 D6 FAA^	Clostridium lactatifermentans			22-5-S 10 D5 FAA	Parasutterella excrementihominis
	32-6-I 30 D6 FAA	Clostridium oroticum
	32-6-S 4 CNA	Clostridium scindens
	32-6-I 16 NA	Coprococcus comes
	32-6-I 24 FAA NB	Dielma fastidiosa
	32-6-I 16 TSA	Dorea formicigenerans
	32-6-I 1 NA	Dorea longicatena
	32-6-I 7 MET^	Erysipelatoclostridium ramosum
	32-6-I 2 FAA NB^	Eubacterium desmolans
	16-6-I F1 FAA	Eubacterium eligens
	16-6-S BF 5	Eubacterium fissicatena
	32-6-I 10 NA	Eubacterium hallii
	16-6-I 47 FAA	Eubacterium ventriosum
	16-6-I 40 FAA	Faecalibacterium prausnitzii
	16-6-S 13 LG	Hathewaya limosa
	32-6-S 13 FAA	Hungatella hathewayi
	16-6-I 34 FAA^	Lachnospira pectinoshiza
	16-6-I 25 MRS	Lactobacillus casei
	32-6-S 5 FAA	Lactonifractor longoviformis
	32-6-S 25 D6 FAA AN^	Oscillibacter ruminantium
	32-6-I 27 D5 FAA	Pseudoflavonifractor plautii
	32-6-S 3 D5 FAA AER	Psychrobacillus psychrodurans
	16-6-I 39 FAA	Roseburia faecis
	16-6-I 31 FAA	Roseburia intestinalis
	16-6-I 43FAA	Roseburia inulinivorans
	32-6-I 9 D6 FAA	Ruminococcus gnavus
	32-6-S 1 MET AER	Staphylococcus capitis
	32-6-S 3 D6 FAA^	Staphylococcus pettenkoferi
	32-6-I 27 FAA	Veillonella dispar
Proteobacteria	16-6-S BF 7	Enterobacter aerogenes
	32-6-S 14 BHI	Escherichia coli
* As inferred by 16S rRNA gene sequence identity using RDP (http://rdp.cme.msu.edu)
Red shading indicates strains from donor 1 that incorporated a subset community, MET-1
