# Supplementary material for: The Human Gut Microbial Metabolome Modulates Fungal Growth via the TOR Signaling Pathway
Source: mSphere. 2017 Dec 13;2(6):e00555-17. doi: 10.1128/mSphere.00555-17 (PMC5729221; doi:10.1128/mSphere.00555-17)
Supplement: TABLE S5 [file sph006172431st5.xlsx]

## Sheet: Table S5
Table S5. Butyrate-producing bacteria from MET-1 defined community.

## Sheet: data
		Strain Number	Species
		1FAA	Eubacterium rectale
		29FAA	Eubacterium rectale
		40FAA	Fecalibacterium prausnitzii
		F1FAA	Eubacterium eligens
		6FM	Eubacterium rectale
		47FAA	Eubacterium ventriosum
		18FAA	Eubacterium rectale
		21FAA	Clostridium sp.
		13LG	Eubacterium limosum
		3ASP-5FAA	Roseburia faecis
		AP34BHI	Faecalibacterium prausnitzii
		NB2B 10 FAA	Roseburia intestinalis
		NB2B 19 DCM	Faecalibacterium prausnitzii
