# Supplementary material for: The Human Gut Microbial Metabolome Modulates Fungal Growth via the TOR Signaling Pathway
Source: mSphere. 2017 Dec 13;2(6):e00555-17. doi: 10.1128/mSphere.00555-17 (PMC5729221; doi:10.1128/mSphere.00555-17)
Supplement: TABLE S6 [file sph006172431st6.xlsx]

## Sheet: Table S6
Table S6. Raw data of RNA-seq experiment.

## Sheet: data
test_id	gene_id	gene	locus	sample_1	sample_2	status	value_1	value_2	log2(fold_change)	test_stat	p_value	q_value	significant
XLOC_009874	XLOC_009874	C6_04610C_B	Ca22chr6B_C_albicans_SC5314:1023154-1024840	Group1	Group3	OK	1354.41	20.8881	-6.01884	-22.3048	5e-05	0.000338333	yes
XLOC_009427	XLOC_009427	NAG3	Ca22chr6A_C_albicans_SC5314:1023236-1024922	Group1	Group3	OK	1041.14	18.9893	-5.77683	-22.9836	5e-05	0.000338333	yes
XLOC_006982	XLOC_006982	SUL2	Ca22chr4A_C_albicans_SC5314:539024-541505	Group1	Group3	OK	7.00933	0.25485	-4.78156	-5.31176	0.0019	0.00827793	yes
XLOC_001636	XLOC_001636	C1_04500W_B	Ca22chr1B_C_albicans_SC5314:929129-930782	Group1	Group3	OK	2.34517	0.113655	-4.36695	-3.26473	0.03175	0.0827973	no
XLOC_000410	XLOC_000410	TPO3	Ca22chr1A_C_albicans_SC5314:1914831-1916589	Group1	Group3	OK	530.925	32.1942	-4.04363	-18.1942	5e-05	0.000338333	yes
XLOC_001246	XLOC_001246	ALP1	Ca22chr1A_C_albicans_SC5314:2393471-2395103	Group1	Group3	OK	15.196	1.07051	-3.82732	-8.07283	5e-05	0.000338333	yes
XLOC_002674	XLOC_002674	C1_10800C_B	Ca22chr1B_C_albicans_SC5314:2393492-2395124	Group1	Group3	OK	15.1697	1.07466	-3.81924	-8.14151	5e-05	0.000338333	yes
XLOC_000208	XLOC_000208	ICL1	Ca22chr1A_C_albicans_SC5314:929090-930743	Group1	Group3	OK	2.77367	0.227852	-3.60563	-3.75894	0.11615	0.220875	no
XLOC_001576	XLOC_001576	C1_03030W_B	Ca22chr1B_C_albicans_SC5314:632112-632868	Group1	Group3	OK	14.0148	1.17979	-3.57035	-4.41319	0.11615	0.220875	no
XLOC_001287	XLOC_001287	C1_11610C_A	Ca22chr1A_C_albicans_SC5314:2548321-2549842	Group1	Group3	OK	5.88555	0.50139	-3.55317	-4.93367	0.0032	0.0127451	yes
XLOC_009875	XLOC_009875	C6_04620C_B	Ca22chr6B_C_albicans_SC5314:1025049-1026795	Group1	Group3	OK	3.17259	0.271564	-3.5463	-3.3464	0.02155	0.0608382	no
XLOC_001838	XLOC_001838	C1_08790W_B	Ca22chr1B_C_albicans_SC5314:1914849-1916607	Group1	Group3	OK	464.993	41.1822	-3.49711	-15.6876	5e-05	0.000338333	yes
XLOC_007681	XLOC_007681	C4_02610C_B	Ca22chr4B_C_albicans_SC5314:539061-541542	Group1	Group3	OK	7.20246	0.690224	-3.38335	-7.00795	5e-05	0.000338333	yes
XLOC_011495	XLOC_011495	CRG1	Ca22chrRA_C_albicans_SC5314:1073847-1074759	Group1	Group3	OK	42.7974	4.22287	-3.34123	-11.3098	5e-05	0.000338333	yes
XLOC_009535	XLOC_009535	C6_02210W_B	Ca22chr6B_C_albicans_SC5314:460028-460391	Group1	Group3	OK	16.4271	1.69406	-3.27752	-4.88608	0.1167	0.221463	no
XLOC_002049	XLOC_002049	C1_12850W_B	Ca22chr1B_C_albicans_SC5314:2799798-2800032	Group1	Group3	OK	19.4412	2.15273	-3.17488	-6.30743	0.24965	0.387973	no
XLOC_009137	XLOC_009137	ARG3	Ca22chr6A_C_albicans_SC5314:677960-678998	Group1	Group3	OK	231.259	27.569	-3.06839	-16.51	5e-05	0.000338333	yes
XLOC_003766	XLOC_003766	C2_07630C_A	Ca22chr2A_C_albicans_SC5314:1556454-1556820	Group1	Group3	OK	9.00996	1.09214	-3.04436	-4.66875	0.05455	0.124554	no
XLOC_001240	XLOC_001240	NIT3	Ca22chr1A_C_albicans_SC5314:2374925-2375831	Group1	Group3	OK	6.81307	0.855751	-2.99304	-4.00414	0.0103	0.0332384	yes
XLOC_009584	XLOC_009584	C6_03230W_B	Ca22chr6B_C_albicans_SC5314:677919-678957	Group1	Group3	OK	236.463	29.9694	-2.98005	-16.254	5e-05	0.000338333	yes
XLOC_002715	XLOC_002715	C1_11610C_B	Ca22chr1B_C_albicans_SC5314:2548354-2549875	Group1	Group3	OK	5.40404	0.709854	-2.92844	-4.51725	0.0013	0.00601053	yes
XLOC_003012	XLOC_003012	C2_03110W_A	Ca22chr2A_C_albicans_SC5314:628184-629063	Group1	Group3	OK	136.387	20.1022	-2.76228	-14.7211	5e-05	0.000338333	yes
XLOC_009500	XLOC_009500	C6_01520W_B	Ca22chr6B_C_albicans_SC5314:306665-308306	Group1	Group3	OK	5.38473	0.82873	-2.6999	-4.92559	0.00085	0.00412984	yes
XLOC_007495	XLOC_007495	C4_06120W_B	Ca22chr4B_C_albicans_SC5314:1362433-1363804	Group1	Group3	OK	21.644	3.39324	-2.67323	-9.19463	5e-05	0.000338333	yes
XLOC_009428	XLOC_009428	NAG4	Ca22chr6A_C_albicans_SC5314:1025129-1026875	Group1	Group3	OK	2.44431	0.391862	-2.64101	-3.06073	0.01465	0.0444911	yes
XLOC_008888	XLOC_008888	C5_03810C_B	Ca22chr5B_C_albicans_SC5314:839438-840206	Group1	Group3	OK	7.40318	1.19798	-2.62755	-4.32407	0.0108	0.0346625	yes
XLOC_012537	XLOC_012537	CR_04960C_B	Ca22chrRB_C_albicans_SC5314:1073776-1074688	Group1	Group3	OK	40.4791	6.62038	-2.61219	-10.7288	5e-05	0.000338333	yes
XLOC_011617	XLOC_011617	GLK4	Ca22chrRA_C_albicans_SC5314:1624293-1625424	Group1	Group3	OK	4.96304	0.821367	-2.59513	-3.7044	0.00505	0.0184608	yes
XLOC_006796	XLOC_006796	GDH3	Ca22chr4A_C_albicans_SC5314:1362405-1363776	Group1	Group3	OK	26.1319	4.38113	-2.57644	-9.9253	5e-05	0.000338333	yes
XLOC_004646	XLOC_004646	C2_04010C_B	Ca22chr2B_C_albicans_SC5314:838098-838668	Group1	Group3	OK	20.257	3.51653	-2.52619	-6.23937	0.00045	0.00239803	yes
XLOC_011588	XLOC_011588	ARO10	Ca22chrRA_C_albicans_SC5314:1467615-1469505	Group1	Group3	OK	4.14487	0.748966	-2.46835	-4.33035	0.0005	0.00263636	yes
XLOC_011090	XLOC_011090	CR_07480W_A	Ca22chrRA_C_albicans_SC5314:1622532-1623873	Group1	Group3	OK	24.0029	4.37846	-2.45471	-9.56832	5e-05	0.000338333	yes
XLOC_012491	XLOC_012491	CR_04060C_B	Ca22chrRB_C_albicans_SC5314:913319-913787	Group1	Group3	OK	47.8405	8.72818	-2.45448	-10.1753	5e-05	0.000338333	yes
XLOC_007846	XLOC_007846	C4_05900C_B	Ca22chr4B_C_albicans_SC5314:1305146-1306325	Group1	Group3	OK	3.59418	0.660329	-2.44441	-3.18243	0.021	0.0594405	no
XLOC_005161	XLOC_005161	C3_04170W_A	Ca22chr3A_C_albicans_SC5314:869574-869979	Group1	Group3	OK	4.81795	0.89539	-2.42783	-3.2103	0.03445	0.0882094	no
XLOC_003593	XLOC_003593	HSP21	Ca22chr2A_C_albicans_SC5314:838064-838634	Group1	Group3	OK	23.923	4.46638	-2.42122	-7.24914	5e-05	0.000338333	yes
XLOC_004139	XLOC_004139	C2_04460W_B	Ca22chr2B_C_albicans_SC5314:931975-933229	Group1	Group3	OK	39.6216	7.43098	-2.41466	-11.2845	5e-05	0.000338333	yes
XLOC_009264	XLOC_009264	EBP1	Ca22chr6A_C_albicans_SC5314:229416-230640	Group1	Group3	OK	41.3776	7.81901	-2.40379	-11.3476	5e-05	0.000338333	yes
XLOC_004065	XLOC_004065	C2_03110W_B	Ca22chr2B_C_albicans_SC5314:628191-629070	Group1	Group3	OK	107.119	20.6339	-2.37613	-12.6979	5e-05	0.000338333	yes
XLOC_006523	XLOC_006523	PGA7	Ca22chr4A_C_albicans_SC5314:17802-18462	Group1	Group3	OK	45.5164	8.92435	-2.35057	-10.0435	5e-05	0.000338333	yes
XLOC_000765	XLOC_000765	C1_01360C_A	Ca22chr1A_C_albicans_SC5314:265482-267465	Group1	Group3	OK	18.1949	3.60356	-2.33604	-9.40558	5e-05	0.000338333	yes
XLOC_004790	XLOC_004790	C2_06890C_B	Ca22chr2B_C_albicans_SC5314:1415617-1416577	Group1	Group3	OK	9.50004	1.88736	-2.33157	-4.91273	0.00055	0.0028514	yes
XLOC_000406	XLOC_000406	YMC2	Ca22chr1A_C_albicans_SC5314:1907473-1908382	Group1	Group3	OK	13.4988	2.70499	-2.31914	-6.31226	0.0001	0.000632522	yes
XLOC_008201	XLOC_008201	C5_00750C_A	Ca22chr5A_C_albicans_SC5314:176141-178124	Group1	Group3	OK	13.264	2.70722	-2.29263	-8.10308	5e-05	0.000338333	yes
XLOC_009092	XLOC_009092	C6_02280W_A	Ca22chr6A_C_albicans_SC5314:474132-475320	Group1	Group3	OK	3.43769	0.709253	-2.27707	-3.5468	0.01945	0.0559306	no
XLOC_002555	XLOC_002555	C1_08350C_B	Ca22chr1B_C_albicans_SC5314:1832871-1833063	Group1	Group3	OK	496.144	103.748	-2.25768	-53.2962	5e-05	0.000338333	yes
XLOC_011072	XLOC_011072	GLK1	Ca22chrRA_C_albicans_SC5314:1559025-1560444	Group1	Group3	OK	52.9913	11.1119	-2.25366	-10.6328	5e-05	0.000338333	yes
XLOC_001824	XLOC_001824	C1_08530W_B	Ca22chr1B_C_albicans_SC5314:1867853-1868327	Group1	Group3	OK	14.2156	2.99786	-2.24547	-4.8216	0.01095	0.0350573	yes
XLOC_003853	XLOC_003853	C2_09590C_A	Ca22chr2A_C_albicans_SC5314:1962051-1963068	Group1	Group3	OK	69.2424	14.6388	-2.24186	-11.1595	5e-05	0.000338333	yes
XLOC_009053	XLOC_009053	C6_01520W_A	Ca22chr6A_C_albicans_SC5314:306694-308335	Group1	Group3	OK	9.06296	1.95946	-2.20953	-6.16622	5e-05	0.000338333	yes
XLOC_007222	XLOC_007222	C4_00120W_B	Ca22chr4B_C_albicans_SC5314:17804-18464	Group1	Group3	OK	42.0555	9.10692	-2.20726	-9.55228	5e-05	0.000338333	yes
XLOC_001610	XLOC_001610	C1_03750W_B	Ca22chr1B_C_albicans_SC5314:784507-785059	Group1	Group3	OK	78.0946	16.9387	-2.2049	-12.3004	5e-05	0.000338333	yes
XLOC_012630	XLOC_012630	CR_06860C_B	Ca22chrRB_C_albicans_SC5314:1467520-1469410	Group1	Group3	OK	3.3391	0.741763	-2.17043	-3.74492	0.00135	0.00618449	yes
XLOC_003086	XLOC_003086	LYS22	Ca22chr2A_C_albicans_SC5314:931946-933200	Group1	Group3	OK	62.6665	13.945	-2.16795	-10.4661	5e-05	0.000338333	yes
XLOC_007558	XLOC_007558	C4_00200C_B	Ca22chr4B_C_albicans_SC5314:29750-31987	Group1	Group3	OK	27.0335	6.06456	-2.15627	-6.24511	5e-05	0.000338333	yes
XLOC_007568	XLOC_007568	C4_00440C_B	Ca22chr4B_C_albicans_SC5314:69504-71748	Group1	Group3	OK	16.391	3.76564	-2.12193	-8.95081	5e-05	0.000338333	yes
XLOC_003835	XLOC_003835	MET10	Ca22chr2A_C_albicans_SC5314:1872611-1875896	Group1	Group3	OK	2.57072	0.59112	-2.12065	-4.55238	5e-05	0.000338333	yes
XLOC_004906	XLOC_004906	C2_09590C_B	Ca22chr2B_C_albicans_SC5314:1961972-1962989	Group1	Group3	OK	60.7149	14.0314	-2.1134	-11.1051	5e-05	0.000338333	yes
XLOC_002080	XLOC_002080	C1_13480W_B	Ca22chr1B_C_albicans_SC5314:2955615-2957586	Group1	Group3	OK	153.526	35.598	-2.10862	-9.96405	5e-05	0.000338333	yes
XLOC_001966	XLOC_001966	C1_11270W_B	Ca22chr1B_C_albicans_SC5314:2475477-2476116	Group1	Group3	OK	852.193	197.646	-2.10826	-14.0484	5e-05	0.000338333	yes
XLOC_005010	XLOC_005010	ATO2	Ca22chr3A_C_albicans_SC5314:189351-190149	Group1	Group3	OK	35.2112	8.35343	-2.07559	-8.93542	5e-05	0.000338333	yes
XLOC_010839	XLOC_010839	MET2	Ca22chrRA_C_albicans_SC5314:475601-476831	Group1	Group3	OK	21.6302	5.13171	-2.07554	-8.20451	5e-05	0.000338333	yes
XLOC_006273	XLOC_006273	C3_02810C_B	Ca22chr3B_C_albicans_SC5314:605098-607255	Group1	Group3	OK	18.2636	4.42956	-2.04373	-8.69632	5e-05	0.000338333	yes
XLOC_006757	XLOC_006757	XKS1	Ca22chr4A_C_albicans_SC5314:1154632-1156483	Group1	Group3	OK	21.9683	5.33152	-2.04281	-8.92924	5e-05	0.000338333	yes
XLOC_002193	XLOC_002193	C1_01360C_B	Ca22chr1B_C_albicans_SC5314:265495-267478	Group1	Group3	OK	16.3657	4.01469	-2.02731	-8.32615	5e-05	0.000338333	yes
XLOC_000182	XLOC_000182	C1_03750W_A	Ca22chr1A_C_albicans_SC5314:784460-785012	Group1	Group3	OK	46.5414	11.4877	-2.01842	-9.2435	5e-05	0.000338333	yes
XLOC_004137	XLOC_004137	C2_04440W_B	Ca22chr2B_C_albicans_SC5314:928986-929634	Group1	Group3	OK	3.10033	0.769088	-2.0112	-2.5663	0.15275	0.271496	no
XLOC_000652	XLOC_000652	HSP70	Ca22chr1A_C_albicans_SC5314:2955557-2957528	Group1	Group3	OK	96.7614	24.0456	-2.00866	-10.3954	5e-05	0.000338333	yes
XLOC_009698	XLOC_009698	C6_00930C_B	Ca22chr6B_C_albicans_SC5314:183337-184072	Group1	Group3	OK	3.83713	0.95387	-2.00817	-2.93179	0.0632	0.139074	no
XLOC_002069	XLOC_002069	C1_13270W_B	Ca22chr1B_C_albicans_SC5314:2894238-2895135	Group1	Group3	OK	7.00343	1.74196	-2.00735	-4.11659	0.00275	0.0112352	yes
XLOC_000460	XLOC_000460	MLS1	Ca22chr1A_C_albicans_SC5314:2132250-2133906	Group1	Group3	OK	2.7589	0.686985	-2.00574	-3.20938	0.00555	0.0199738	yes
XLOC_008256	XLOC_008256	C5_01790C_A	Ca22chr5A_C_albicans_SC5314:402451-402754	Group1	Group3	OK	7.11451	1.77997	-1.99891	-3.85918	0.06595	0.143138	no
XLOC_001834	XLOC_001834	C1_08750W_B	Ca22chr1B_C_albicans_SC5314:1907493-1908402	Group1	Group3	OK	13.2452	3.32828	-1.99262	-5.78911	5e-05	0.000338333	yes
XLOC_011457	XLOC_011457	QDR1	Ca22chrRA_C_albicans_SC5314:941148-942678	Group1	Group3	OK	65.3562	16.5112	-1.98488	-10.1123	5e-05	0.000338333	yes
XLOC_009521	XLOC_009521	C6_01940W_B	Ca22chr6B_C_albicans_SC5314:398631-398865	Group1	Group3	OK	25.5325	6.46138	-1.98242	-6.87392	0.17135	0.296688	no
XLOC_011449	XLOC_011449	DAP1	Ca22chrRA_C_albicans_SC5314:913388-913856	Group1	Group3	OK	30.6846	7.78004	-1.97967	-7.47706	5e-05	0.000338333	yes
XLOC_012114	XLOC_012114	CR_07150W_B	Ca22chrRB_C_albicans_SC5314:1558940-1560359	Group1	Group3	OK	94.2039	23.938	-1.97648	-10.6112	5e-05	0.000338333	yes
XLOC_009555	XLOC_009555	C6_02560W_B	Ca22chr6B_C_albicans_SC5314:524425-525472	Group1	Group3	OK	47.1241	11.9835	-1.97541	-9.75687	5e-05	0.000338333	yes
XLOC_003281	XLOC_003281	C2_08390W_A	Ca22chr2A_C_albicans_SC5314:1695305-1696499	Group1	Group3	OK	13.4012	3.43474	-1.96409	-6.28553	5e-05	0.000338333	yes
XLOC_001127	XLOC_001127	C1_08350C_A	Ca22chr1A_C_albicans_SC5314:1832849-1833041	Group1	Group3	OK	1084.36	278.445	-1.96138	-73.9629	5e-05	0.000338333	yes
XLOC_001055	XLOC_001055	ATC1	Ca22chr1A_C_albicans_SC5314:1479744-1482981	Group1	Group3	OK	2.91712	0.754588	-1.95078	-4.58559	5e-05	0.000338333	yes
XLOC_000538	XLOC_000538	C1_11270W_A	Ca22chr1A_C_albicans_SC5314:2475445-2476084	Group1	Group3	OK	583.633	151.255	-1.94807	-13.1702	5e-05	0.000338333	yes
XLOC_000837	XLOC_000837	C1_02700C_A	Ca22chr1A_C_albicans_SC5314:564254-564428	Group1	Group3	OK	75.632	19.6094	-1.94745	-23.6775	0.05715	0.128682	no
XLOC_004888	XLOC_004888	C2_09140C_B	Ca22chr2B_C_albicans_SC5314:1872526-1875811	Group1	Group3	OK	2.68473	0.697234	-1.94506	-4.41969	5e-05	0.000338333	yes
XLOC_006859	XLOC_006859	MET15	Ca22chr4A_C_albicans_SC5314:29745-31982	Group1	Group3	OK	28.5618	7.43903	-1.9409	-6.61122	5e-05	0.000338333	yes
XLOC_000378	XLOC_000378	CDR4	Ca22chr1A_C_albicans_SC5314:1757978-1762451	Group1	Group3	OK	19.8859	5.18541	-1.93921	-8.89178	5e-05	0.000338333	yes
XLOC_003737	XLOC_003737	C2_06890C_A	Ca22chr2A_C_albicans_SC5314:1415602-1416562	Group1	Group3	OK	17.9865	4.78212	-1.91119	-6.52374	5e-05	0.000338333	yes
XLOC_006698	XLOC_006698	C4_03960W_A	Ca22chr4A_C_albicans_SC5314:845565-845781	Group1	Group3	OK	33.7232	8.99242	-1.90696	-8.68606	0.16855	0.293068	no
XLOC_004289	XLOC_004289	C2_07570W_B	Ca22chr2B_C_albicans_SC5314:1545996-1547181	Group1	Group3	OK	50.0849	13.4129	-1.90075	-9.31786	5e-05	0.000338333	yes
XLOC_008513	XLOC_008513	C5_01400W_B	Ca22chr5B_C_albicans_SC5314:313322-315308	Group1	Group3	OK	9.58829	2.57313	-1.89775	-6.35606	5e-05	0.000338333	yes
XLOC_007538	XLOC_007538	C4_07050W_B	Ca22chr4B_C_albicans_SC5314:1556594-1557485	Group1	Group3	OK	47.9103	13.1038	-1.87034	-9.64961	5e-05	0.000338333	yes
XLOC_005496	XLOC_005496	FAA21	Ca22chr3A_C_albicans_SC5314:605100-607257	Group1	Group3	OK	23.6209	6.4811	-1.86575	-8.63693	5e-05	0.000338333	yes
XLOC_007106	XLOC_007106	ARG8	Ca22chr4A_C_albicans_SC5314:1082285-1083653	Group1	Group3	OK	35.0873	9.67902	-1.85802	-8.86053	5e-05	0.000338333	yes
XLOC_009144	XLOC_009144	C6_03320W_A	Ca22chr6A_C_albicans_SC5314:696247-699883	Group1	Group3	OK	72.657	20.0856	-1.85494	-8.74476	5e-05	0.000338333	yes
XLOC_007841	XLOC_007841	C4_05770C_B	Ca22chr4B_C_albicans_SC5314:1272228-1274511	Group1	Group3	OK	40.4568	11.3558	-1.83296	-8.91349	5e-05	0.000338333	yes
XLOC_004324	XLOC_004324	C2_08130W_B	Ca22chr2B_C_albicans_SC5314:1647967-1648948	Group1	Group3	OK	10.7885	3.08281	-1.80718	-5.22133	5e-05	0.000338333	yes
XLOC_004637	XLOC_004637	C2_03840C_B	Ca22chr2B_C_albicans_SC5314:809068-809545	Group1	Group3	OK	9.90387	2.84041	-1.80189	-4.14455	0.089	0.180783	no
XLOC_006839	XLOC_006839	YDC1	Ca22chr4A_C_albicans_SC5314:1556543-1557434	Group1	Group3	OK	45.8773	13.1937	-1.79793	-9.5984	5e-05	0.000338333	yes
XLOC_003005	XLOC_003005	C2_02950W_A	Ca22chr2A_C_albicans_SC5314:588151-589513	Group1	Group3	OK	13.5795	3.91518	-1.79428	-6.39262	5e-05	0.000338333	yes
XLOC_004263	XLOC_004263	C2_07140W_B	Ca22chr2B_C_albicans_SC5314:1457747-1458485	Group1	Group3	OK	60.7369	17.6351	-1.78412	-9.70676	5e-05	0.000338333	yes
XLOC_007456	XLOC_007456	C4_05300W_B	Ca22chr4B_C_albicans_SC5314:1154670-1156521	Group1	Group3	OK	19.7965	5.7849	-1.77488	-7.76444	5e-05	0.000338333	yes
XLOC_000185	XLOC_000185	PDR16	Ca22chr1A_C_albicans_SC5314:801726-802836	Group1	Group3	OK	51.0093	14.9121	-1.77428	-9.34892	5e-05	0.000338333	yes
XLOC_003210	XLOC_003210	C2_07140W_A	Ca22chr2A_C_albicans_SC5314:1457731-1458469	Group1	Group3	OK	45.9104	13.4307	-1.77328	-9.04553	5e-05	0.000338333	yes
XLOC_000569	XLOC_000569	MUP1	Ca22chr1A_C_albicans_SC5314:2600114-2601776	Group1	Group3	OK	48.2824	14.1402	-1.7717	-8.87714	5e-05	0.000338333	yes
XLOC_011471	XLOC_011471	LAP3	Ca22chrRA_C_albicans_SC5314:988874-990404	Group1	Group3	OK	9.29369	2.74098	-1.76156	-5.44433	5e-05	0.000338333	yes
XLOC_003236	XLOC_003236	RNR22	Ca22chr2A_C_albicans_SC5314:1545973-1547158	Group1	Group3	OK	48.6591	14.3567	-1.76099	-8.73347	5e-05	0.000338333	yes
XLOC_003759	XLOC_003759	C2_07440C_A	Ca22chr2A_C_albicans_SC5314:1519100-1520804	Group1	Group3	OK	14.0921	4.17772	-1.7541	-6.75398	5e-05	0.000338333	yes
XLOC_007805	XLOC_007805	C4_05070C_B	Ca22chr4B_C_albicans_SC5314:1082315-1083683	Group1	Group3	OK	47.3741	14.094	-1.74902	-8.40036	5e-05	0.000338333	yes
XLOC_007701	XLOC_007701	C4_02990C_B	Ca22chr4B_C_albicans_SC5314:622887-623547	Group1	Group3	OK	67.8159	20.5693	-1.72113	-9.97292	5e-05	0.000338333	yes
XLOC_006766	XLOC_006766	C4_05590W_A	Ca22chr4A_C_albicans_SC5314:1221250-1229458	Group1	Group3	OK	6.44062	1.95773	-1.71802	-7.11773	5e-05	0.000338333	yes
XLOC_004812	XLOC_004812	C2_07440C_B	Ca22chr2B_C_albicans_SC5314:1519123-1520827	Group1	Group3	OK	14.8536	4.5312	-1.71284	-6.8498	5e-05	0.000338333	yes
XLOC_001903	XLOC_001903	C1_10020W_B	Ca22chr1B_C_albicans_SC5314:2195295-2196849	Group1	Group3	OK	33.884	10.3499	-1.71099	-8.13464	5e-05	0.000338333	yes
XLOC_009711	XLOC_009711	C6_01180C_B	Ca22chr6B_C_albicans_SC5314:229385-230609	Group1	Group3	OK	31.8149	9.74984	-1.70625	-8.08695	5e-05	0.000338333	yes
XLOC_003059	XLOC_003059	C2_03970W_A	Ca22chr2A_C_albicans_SC5314:832701-833439	Group1	Group3	OK	11.9697	3.673	-1.70436	-4.64224	0.0007	0.00351678	yes
XLOC_008311	XLOC_008311	GRP2	Ca22chr5A_C_albicans_SC5314:638961-639987	Group1	Group3	OK	168.347	51.659	-1.70435	-10.1793	5e-05	0.000338333	yes
XLOC_002668	XLOC_002668	C1_10700C_B	Ca22chr1B_C_albicans_SC5314:2374945-2375851	Group1	Group3	OK	5.2102	1.60258	-1.70094	-3.10391	0.0101	0.0326741	yes
XLOC_009108	XLOC_009108	C6_02560W_A	Ca22chr6A_C_albicans_SC5314:524473-525520	Group1	Group3	OK	63.994	19.7687	-1.69472	-9.09087	5e-05	0.000338333	yes
XLOC_007979	XLOC_007979	SEF2	Ca22chr5A_C_albicans_SC5314:313332-315318	Group1	Group3	OK	9.59614	2.96939	-1.69229	-5.94936	5e-05	0.000338333	yes
XLOC_008211	XLOC_008211	GIT2	Ca22chr5A_C_albicans_SC5314:206334-207939	Group1	Group3	OK	18.6889	5.81726	-1.68377	-7.35427	5e-05	0.000338333	yes
XLOC_002359	XLOC_002359	C1_04450C_B	Ca22chr1B_C_albicans_SC5314:917525-918358	Group1	Group3	OK	477.173	148.637	-1.68272	-10.3258	5e-05	0.000338333	yes
XLOC_008736	XLOC_008736	C5_00750C_B	Ca22chr5B_C_albicans_SC5314:176150-178133	Group1	Group3	OK	10.1335	3.16082	-1.68076	-6.07548	5e-05	0.000338333	yes
XLOC_001806	XLOC_001806	C1_08070W_B	Ca22chr1B_C_albicans_SC5314:1757994-1762467	Group1	Group3	OK	11.6189	3.63458	-1.67662	-7.75598	5e-05	0.000338333	yes
XLOC_008158	XLOC_008158	PEX4	Ca22chr5A_C_albicans_SC5314:1172084-1172609	Group1	Group3	OK	7.25551	2.2925	-1.66215	-3.53886	0.0462	0.110418	no
XLOC_007142	XLOC_007142	CFL1	Ca22chr4A_C_albicans_SC5314:1272200-1274483	Group1	Group3	OK	31.2801	9.892	-1.66091	-7.88969	5e-05	0.000338333	yes
XLOC_009259	XLOC_009259	CIP1	Ca22chr6A_C_albicans_SC5314:209409-210309	Group1	Group3	OK	5.32086	1.68543	-1.65854	-3.1769	0.01055	0.0339608	yes
XLOC_004058	XLOC_004058	C2_02950W_B	Ca22chr2B_C_albicans_SC5314:588146-589508	Group1	Group3	OK	43.1151	13.7011	-1.6539	-8.7612	5e-05	0.000338333	yes
XLOC_007074	XLOC_007074	LYS4	Ca22chr4A_C_albicans_SC5314:944102-946157	Group1	Group3	OK	12.0885	3.86536	-1.64497	-6.52832	5e-05	0.000338333	yes
XLOC_003420	XLOC_003420	MUQ1	Ca22chr2A_C_albicans_SC5314:33670-34845	Group1	Group3	OK	42.0405	13.5114	-1.6376	-8.35138	5e-05	0.000338333	yes
XLOC_000457	XLOC_000457	C1_09650W_A	Ca22chr1A_C_albicans_SC5314:2124234-2125830	Group1	Group3	OK	4.18912	1.34644	-1.6375	-3.61838	0.0004	0.00216714	yes
XLOC_006869	XLOC_006869	OPT7	Ca22chr4A_C_albicans_SC5314:69498-71742	Group1	Group3	OK	14.7351	4.76819	-1.62774	-7.12433	5e-05	0.000338333	yes
XLOC_007482	XLOC_007482	C4_05880W_B	Ca22chr4B_C_albicans_SC5314:1301874-1303941	Group1	Group3	OK	2.36012	0.767776	-1.6201	-3.10367	0.0059	0.0210353	yes
XLOC_002585	XLOC_002585	C1_08930C_B	Ca22chr1B_C_albicans_SC5314:1939568-1939793	Group1	Group3	OK	15.6849	5.11514	-1.61653	-6.54432	0.12565	0.234009	no
XLOC_000475	XLOC_000475	SFU1	Ca22chr1A_C_albicans_SC5314:2195271-2196825	Group1	Group3	OK	32.1978	10.5297	-1.6125	-7.69298	5e-05	0.000338333	yes
XLOC_004334	XLOC_004334	C2_08390W_B	Ca22chr2B_C_albicans_SC5314:1695328-1696522	Group1	Group3	OK	18.3419	6.02245	-1.60672	-6.40197	5e-05	0.000338333	yes
XLOC_009284	XLOC_009284	C6_01680C_A	Ca22chr6A_C_albicans_SC5314:352701-353787	Group1	Group3	OK	3.57617	1.17672	-1.60364	-2.85777	0.01705	0.0501843	no
XLOC_001599	XLOC_001599	C1_03490W_B	Ca22chr1B_C_albicans_SC5314:736834-737716	Group1	Group3	OK	36.8579	12.1714	-1.59847	-8.19969	5e-05	0.000338333	yes
XLOC_007301	XLOC_007301	C4_01760W_B	Ca22chr4B_C_albicans_SC5314:348156-348693	Group1	Group3	OK	78.5432	26.0891	-1.59004	-9.79258	5e-05	0.000338333	yes
XLOC_012499	XLOC_012499	CR_04210C_B	Ca22chrRB_C_albicans_SC5314:941076-942606	Group1	Group3	OK	59.3301	19.8278	-1.58124	-8.26877	5e-05	0.000338333	yes
XLOC_007940	XLOC_007940	C5_00580W_A	Ca22chr5A_C_albicans_SC5314:130819-132904	Group1	Group3	OK	4.68589	1.56749	-1.57986	-4.20846	5e-05	0.000338333	yes
XLOC_008360	XLOC_008360	C5_03890C_A	Ca22chr5A_C_albicans_SC5314:855431-855689	Group1	Group3	OK	8.98514	3.01232	-1.57666	-4.18273	0.17335	0.299251	no
XLOC_001037	XLOC_001037	BPH1	Ca22chr1A_C_albicans_SC5314:1382825-1389647	Group1	Group3	OK	3.04286	1.02026	-1.57649	-5.62457	5e-05	0.000338333	yes
XLOC_005458	XLOC_005458	C3_02140C_A	Ca22chr3A_C_albicans_SC5314:463156-464374	Group1	Group3	OK	8.87987	2.97861	-1.5759	-4.59632	5e-05	0.000338333	yes
XLOC_007017	XLOC_007017	C4_03370C_A	Ca22chr4A_C_albicans_SC5314:707396-707855	Group1	Group3	OK	34.2039	11.4737	-1.57583	-6.9833	5e-05	0.000338333	yes
XLOC_009591	XLOC_009591	C6_03320W_B	Ca22chr6B_C_albicans_SC5314:696200-699836	Group1	Group3	OK	42.7066	14.3571	-1.57269	-7.43178	5e-05	0.000338333	yes
XLOC_001997	XLOC_001997	C1_11870W_B	Ca22chr1B_C_albicans_SC5314:2600143-2601805	Group1	Group3	OK	49.8389	16.8005	-1.56877	-8.07361	5e-05	0.000338333	yes
XLOC_000165	XLOC_000165	TPS2	Ca22chr1A_C_albicans_SC5314:709460-712127	Group1	Group3	OK	6.13182	2.06787	-1.56817	-5.22309	5e-05	0.000338333	yes
XLOC_011655	XLOC_011655	HSP104	Ca22chrRA_C_albicans_SC5314:1788886-1791586	Group1	Group3	OK	21.2434	7.19127	-1.56269	-6.92762	5e-05	0.000338333	yes
XLOC_002257	XLOC_002257	C1_02590C_B	Ca22chr1B_C_albicans_SC5314:541758-542637	Group1	Group3	OK	19.3996	6.57131	-1.56177	-5.93693	5e-05	0.000338333	yes
XLOC_001572	XLOC_001572	C1_02970W_B	Ca22chr1B_C_albicans_SC5314:618411-619677	Group1	Group3	OK	18.5212	6.27698	-1.56103	-6.48868	5e-05	0.000338333	yes
XLOC_005787	XLOC_005787	C3_00930W_B	Ca22chr3B_C_albicans_SC5314:189357-190155	Group1	Group3	OK	27.1749	9.225	-1.55865	-6.78547	5e-05	0.000338333	yes
XLOC_000567	XLOC_000567	C1_11850W_A	Ca22chr1A_C_albicans_SC5314:2593186-2594629	Group1	Group3	OK	25.7162	8.76314	-1.55316	-7.27088	5e-05	0.000338333	yes
XLOC_004473	XLOC_004473	C2_00260C_B	Ca22chr2B_C_albicans_SC5314:33678-34853	Group1	Group3	OK	41.3507	14.1031	-1.55189	-7.96859	5e-05	0.000338333	yes
XLOC_002301	XLOC_002301	C1_03510C_B	Ca22chr1B_C_albicans_SC5314:739178-739724	Group1	Group3	OK	598.411	204.496	-1.54906	-11.5909	5e-05	0.000338333	yes
XLOC_000320	XLOC_000320	NPR1	Ca22chr1A_C_albicans_SC5314:1447121-1449623	Group1	Group3	OK	10.557	3.6234	-1.54279	-6.45653	5e-05	0.000338333	yes
XLOC_009347	XLOC_009347	C6_02950C_A	Ca22chr6A_C_albicans_SC5314:608692-609775	Group1	Group3	OK	2.91043	0.999038	-1.54262	-2.57261	0.03795	0.0951093	no
XLOC_007421	XLOC_007421	C4_04470W_B	Ca22chr4B_C_albicans_SC5314:960927-962289	Group1	Group3	OK	2.97685	1.02284	-1.54121	-2.69827	0.01435	0.0437026	yes
XLOC_007779	XLOC_007779	C4_04530C_B	Ca22chr4B_C_albicans_SC5314:970528-972175	Group1	Group3	OK	30.383	10.444	-1.54058	-7.60514	5e-05	0.000338333	yes
XLOC_000419	XLOC_000419	C1_09000W_A	Ca22chr1A_C_albicans_SC5314:1960294-1961950	Group1	Group3	OK	13.809	4.7481	-1.54019	-6.17336	5e-05	0.000338333	yes
XLOC_011012	XLOC_011012	CR_05860W_A	Ca22chrRA_C_albicans_SC5314:1233737-1234418	Group1	Group3	OK	8.87243	3.0554	-1.53797	-3.56529	0.00595	0.0211787	yes
XLOC_007749	XLOC_007749	C4_03940C_B	Ca22chr4B_C_albicans_SC5314:837720-841254	Group1	Group3	OK	6.51226	2.25056	-1.53287	-5.91153	5e-05	0.000338333	yes
XLOC_005507	XLOC_005507	DTD2	Ca22chr3A_C_albicans_SC5314:638809-641031	Group1	Group3	OK	3.45734	1.19766	-1.52944	-1.3615	0.29775	0.441568	no
XLOC_008499	XLOC_008499	C5_01200W_B	Ca22chr5B_C_albicans_SC5314:269462-269933	Group1	Group3	OK	10.5696	3.67765	-1.52307	-3.52095	0.02935	0.0776926	no
XLOC_004259	XLOC_004259	C2_07060W_B	Ca22chr2B_C_albicans_SC5314:1442718-1443498	Group1	Group3	OK	72.5537	25.2622	-1.52207	-9.03577	5e-05	0.000338333	yes
XLOC_000171	XLOC_000171	C1_03490W_A	Ca22chr1A_C_albicans_SC5314:736790-737672	Group1	Group3	OK	40.0317	13.9685	-1.51896	-7.93379	5e-05	0.000338333	yes
XLOC_001820	XLOC_001820	C1_08430W_B	Ca22chr1B_C_albicans_SC5314:1854834-1855797	Group1	Group3	OK	37.2501	13.0082	-1.51782	-7.61735	5e-05	0.000338333	yes
XLOC_003206	XLOC_003206	C2_07060W_A	Ca22chr2A_C_albicans_SC5314:1442699-1443479	Group1	Group3	OK	96.5249	33.7621	-1.51549	-8.8578	5e-05	0.000338333	yes
XLOC_008746	XLOC_008746	C5_00890C_B	Ca22chr5B_C_albicans_SC5314:206334-207939	Group1	Group3	OK	16.3453	5.71889	-1.51507	-6.52086	5e-05	0.000338333	yes
XLOC_009411	XLOC_009411	ATM1	Ca22chr6A_C_albicans_SC5314:928031-930284	Group1	Group3	OK	1.90883	0.669234	-1.51211	-2.69793	0.0096	0.031369	yes
XLOC_000413	XLOC_000413	HEM14	Ca22chr1A_C_albicans_SC5314:1931303-1932899	Group1	Group3	OK	50.966	17.8873	-1.5106	-7.60258	5e-05	0.000338333	yes
XLOC_002205	XLOC_002205	C1_01610C_B	Ca22chr1B_C_albicans_SC5314:324908-325962	Group1	Group3	OK	7.63358	2.6813	-1.50943	-3.74923	0.00085	0.00412984	yes
XLOC_002739	XLOC_002739	C1_12240C_B	Ca22chr1B_C_albicans_SC5314:2672749-2674165	Group1	Group3	OK	22.2047	7.81561	-1.50643	-6.78665	5e-05	0.000338333	yes
XLOC_002226	XLOC_002226	C1_02040C_B	Ca22chr1B_C_albicans_SC5314:418035-420510	Group1	Group3	OK	8.5856	3.02356	-1.50567	-5.67395	5e-05	0.000338333	yes
XLOC_002472	XLOC_002472	C1_06720C_B	Ca22chr1B_C_albicans_SC5314:1436469-1437672	Group1	Group3	OK	14.1608	5.00809	-1.49957	-5.55298	5e-05	0.000338333	yes
XLOC_012697	XLOC_012697	CR_08250C_B	Ca22chrRB_C_albicans_SC5314:1788351-1791051	Group1	Group3	OK	22.4576	7.9471	-1.4987	-6.76087	5e-05	0.000338333	yes
XLOC_012394	XLOC_012394	CR_02070C_B	Ca22chrRB_C_albicans_SC5314:453992-455003	Group1	Group3	OK	42.88	15.183	-1.49785	-7.74243	5e-05	0.000338333	yes
XLOC_001841	XLOC_001841	C1_08880W_B	Ca22chr1B_C_albicans_SC5314:1931326-1932922	Group1	Group3	OK	33.5658	11.8875	-1.49755	-7.61116	5e-05	0.000338333	yes
XLOC_010873	XLOC_010873	PGM2	Ca22chrRA_C_albicans_SC5314:644420-646103	Group1	Group3	OK	32.3923	11.49	-1.49528	-7.58423	5e-05	0.000338333	yes
XLOC_007465	XLOC_007465	C4_05590W_B	Ca22chr4B_C_albicans_SC5314:1221269-1229477	Group1	Group3	OK	6.42939	2.28109	-1.49496	-6.55527	5e-05	0.000338333	yes
XLOC_000873	XLOC_000873	C1_03510C_A	Ca22chr1A_C_albicans_SC5314:739134-739680	Group1	Group3	OK	598.115	212.823	-1.49077	-11.1518	5e-05	0.000338333	yes
XLOC_007773	XLOC_007773	C4_04410C_B	Ca22chr4B_C_albicans_SC5314:944119-946174	Group1	Group3	OK	10.7914	3.8514	-1.48642	-5.58185	5e-05	0.000338333	yes
XLOC_003074	XLOC_003074	C2_04280W_A,RIM11	Ca22chr2A_C_albicans_SC5314:897772-900651	Group1	Group3	OK	19.6237	7.0294	-1.48112	-5.04933	5e-05	0.000338333	yes
XLOC_000408	XLOC_000408	C1_08770W_A	Ca22chr1A_C_albicans_SC5314:1910141-1911194	Group1	Group3	OK	15.6456	5.60891	-1.47996	-5.57515	5e-05	0.000338333	yes
XLOC_009021	XLOC_009021	GPX1	Ca22chr6A_C_albicans_SC5314:169117-169807	Group1	Group3	OK	2.47072	0.886074	-1.47943	-1.66613	0.14885	0.266225	no
XLOC_004602	XLOC_004602	C2_02980C_B	Ca22chr2B_C_albicans_SC5314:595304-597059	Group1	Group3	OK	61.4901	22.0744	-1.47798	-7.75949	5e-05	0.000338333	yes
XLOC_003549	XLOC_003549	DLD1	Ca22chr2A_C_albicans_SC5314:595307-597062	Group1	Group3	OK	91.6422	32.9281	-1.47669	-7.98198	5e-05	0.000338333	yes
XLOC_000396	XLOC_000396	C1_08530W_A	Ca22chr1A_C_albicans_SC5314:1867836-1868310	Group1	Group3	OK	8.24169	2.96465	-1.47508	-2.99925	0.051	0.118574	no
XLOC_001125	XLOC_001125	ADH2	Ca22chr1A_C_albicans_SC5314:1829193-1830240	Group1	Group3	OK	5.15183	1.87107	-1.46122	-3.19624	0.00225	0.00952182	yes
XLOC_001613	XLOC_001613	C1_03820W_B	Ca22chr1B_C_albicans_SC5314:801781-802891	Group1	Group3	OK	75.5378	27.4603	-1.45985	-7.97606	5e-05	0.000338333	yes
XLOC_000621	XLOC_000621	BLP1	Ca22chr1A_C_albicans_SC5314:2799736-2799970	Group1	Group3	OK	23.4842	8.53826	-1.45968	-7.27944	0.2591	0.398825	no
XLOC_011352	XLOC_011352	ADH5	Ca22chrRA_C_albicans_SC5314:454016-455027	Group1	Group3	OK	36.846	13.417	-1.45744	-7.23969	5e-05	0.000338333	yes
XLOC_005536	XLOC_005536	ALT1	Ca22chr3A_C_albicans_SC5314:739105-740668	Group1	Group3	OK	12.6514	4.61201	-1.45583	-5.65711	5e-05	0.000338333	yes
XLOC_003271	XLOC_003271	ARA1	Ca22chr2A_C_albicans_SC5314:1647946-1648927	Group1	Group3	OK	9.57631	3.49961	-1.45228	-4.25026	0.00035	0.00193169	yes
XLOC_003288	XLOC_003288	C2_08510W_A	Ca22chr2A_C_albicans_SC5314:1722518-1723238	Group1	Group3	OK	7.86537	2.87874	-1.45008	-3.29708	0.0087	0.028997	yes
XLOC_009828	XLOC_009828	C6_03620C_B	Ca22chr6B_C_albicans_SC5314:769647-771189	Group1	Group3	OK	19.8792	7.27674	-1.4499	-6.55719	5e-05	0.000338333	yes
XLOC_002600	XLOC_002600	C1_09290C_B	Ca22chr1B_C_albicans_SC5314:2041250-2043824	Group1	Group3	OK	87.9303	32.2122	-1.44875	-6.9289	5e-05	0.000338333	yes
XLOC_008643	XLOC_008643	C5_04260W_B	Ca22chr5B_C_albicans_SC5314:944358-945600	Group1	Group3	OK	10.1485	3.73252	-1.44305	-4.76426	5e-05	0.000338333	yes
XLOC_005074	XLOC_005074	MEP1	Ca22chr3A_C_albicans_SC5314:504689-506297	Group1	Group3	OK	17.5214	6.48132	-1.43476	-6.40926	5e-05	0.000338333	yes
XLOC_009731	XLOC_009731	C6_01680C_B	Ca22chr6B_C_albicans_SC5314:352655-353741	Group1	Group3	OK	3.35377	1.24412	-1.43066	-2.39133	0.0237	0.0655407	no
XLOC_007716	XLOC_007716	C4_03370C_B	Ca22chr4B_C_albicans_SC5314:707409-707868	Group1	Group3	OK	32.2134	11.9516	-1.43045	-6.48221	0.00015	0.000919245	yes
XLOC_006944	XLOC_006944	MDH1-1	Ca22chr4A_C_albicans_SC5314:370409-371408	Group1	Group3	OK	54.4199	20.194	-1.43021	-8.034	5e-05	0.000338333	yes
XLOC_006967	XLOC_006967	C4_02330C_A	Ca22chr4A_C_albicans_SC5314:462581-463040	Group1	Group3	OK	6.52258	2.42637	-1.42664	-2.51937	0.09235	0.186075	no
XLOC_012519	XLOC_012519	CR_04590C_B	Ca22chrRB_C_albicans_SC5314:1004751-1005561	Group1	Group3	OK	75.9625	28.343	-1.42229	-8.65634	5e-05	0.000338333	yes
XLOC_003584	XLOC_003584	INO4	Ca22chr2A_C_albicans_SC5314:809041-809518	Group1	Group3	OK	7.64465	2.85433	-1.4213	-3.1682	0.13495	0.247358	no
XLOC_006837	XLOC_006837	MET16	Ca22chr4A_C_albicans_SC5314:1553709-1554468	Group1	Group3	OK	14.0609	5.25013	-1.42126	-4.76342	0.0001	0.000632522	yes
XLOC_006234	XLOC_006234	C3_02090C_B	Ca22chr3B_C_albicans_SC5314:454037-454979	Group1	Group3	OK	8.86409	3.31317	-1.41976	-4.10586	0.0007	0.00351678	yes
XLOC_006530	XLOC_006530	C4_00250W_A	Ca22chr4A_C_albicans_SC5314:35410-36235	Group1	Group3	OK	40.0659	14.9789	-1.41944	-1.99376	0.00695	0.0241687	yes
XLOC_000976	XLOC_000976	SDH1	Ca22chr1A_C_albicans_SC5314:1105630-1107547	Group1	Group3	OK	12.7662	4.78207	-1.41662	-5.94118	5e-05	0.000338333	yes
XLOC_001593	XLOC_001593	C1_03380W_B	Ca22chr1B_C_albicans_SC5314:709503-712170	Group1	Group3	OK	5.60181	2.10384	-1.41287	-4.67636	5e-05	0.000338333	yes
XLOC_003123	XLOC_003123	DAD2	Ca22chr2A_C_albicans_SC5314:1072109-1072487	Group1	Group3	OK	4.15015	1.56546	-1.40658	-1.884	0.2823	0.425876	no
XLOC_011881	XLOC_011881	CR_02170W_B	Ca22chrRB_C_albicans_SC5314:475583-476813	Group1	Group3	OK	22.417	8.5014	-1.39882	-6.5175	5e-05	0.000338333	yes
XLOC_008844	XLOC_008844	C5_02860C_B	Ca22chr5B_C_albicans_SC5314:639067-640093	Group1	Group3	OK	92.0036	34.9666	-1.39571	-7.97911	5e-05	0.000338333	yes
XLOC_012132	XLOC_012132	CR_07480W_B	Ca22chrRB_C_albicans_SC5314:1621911-1623252	Group1	Group3	OK	10.1662	3.87089	-1.39304	-4.78069	5e-05	0.000338333	yes
XLOC_004127	XLOC_004127	C2_04280W_B,C2_04290W_B	Ca22chr2B_C_albicans_SC5314:897802-900682	Group1	Group3	OK	19.5377	7.45083	-1.39079	-4.8021	5e-05	0.000338333	yes
XLOC_007643	XLOC_007643	C4_01900C_B	Ca22chr4B_C_albicans_SC5314:370466-371465	Group1	Group3	OK	48.7561	18.6149	-1.38913	-7.57688	5e-05	0.000338333	yes
XLOC_010907	XLOC_010907	CIT1	Ca22chrRA_C_albicans_SC5314:777834-779331	Group1	Group3	OK	47.2604	18.0453	-1.38901	-7.39305	5e-05	0.000338333	yes
XLOC_001995	XLOC_001995	C1_11850W_B	Ca22chr1B_C_albicans_SC5314:2593216-2594659	Group1	Group3	OK	23.9772	9.16971	-1.38671	-6.47016	5e-05	0.000338333	yes
XLOC_008355	XLOC_008355	C5_03810C_A	Ca22chr5A_C_albicans_SC5314:839330-840098	Group1	Group3	OK	7.58441	2.90219	-1.3859	-3.40296	0.00375	0.0145259	yes
XLOC_002653	XLOC_002653	C1_10360C_B	Ca22chr1B_C_albicans_SC5314:2292874-2294692	Group1	Group3	OK	84.7936	32.4688	-1.3849	-7.09702	5e-05	0.000338333	yes
XLOC_002215	XLOC_002215	C1_01830C_B	Ca22chr1B_C_albicans_SC5314:380224-380797	Group1	Group3	OK	18.2258	6.99394	-1.38181	-4.95814	0.00015	0.000919245	yes
XLOC_003544	XLOC_003544	EBP7	Ca22chr2A_C_albicans_SC5314:575276-576455	Group1	Group3	OK	23.749	9.13168	-1.37891	-6.21558	5e-05	0.000338333	yes
XLOC_007002	XLOC_007002	GST2	Ca22chr4A_C_albicans_SC5314:622850-623510	Group1	Group3	OK	56.7966	21.8713	-1.37677	-7.75595	5e-05	0.000338333	yes
XLOC_006783	XLOC_006783	GAT1	Ca22chr4A_C_albicans_SC5314:1301848-1303915	Group1	Group3	OK	1.99027	0.766708	-1.37621	-2.57533	0.01505	0.0454297	yes
XLOC_010965	XLOC_010965	CR_04820W_A	Ca22chrRA_C_albicans_SC5314:1043306-1043612	Group1	Group3	OK	52.3933	20.2086	-1.37441	-8.56767	0.00145	0.00657765	yes
XLOC_012007	XLOC_012007	CR_04820W_B	Ca22chrRB_C_albicans_SC5314:1043243-1043552	Group1	Group3	OK	39.6674	15.3161	-1.37291	-7.17625	0.0101	0.0326741	yes
XLOC_008693	XLOC_008693	C5_05430W_B	Ca22chr5B_C_albicans_SC5314:1172207-1172732	Group1	Group3	OK	7.19381	2.78302	-1.37011	-3.01303	0.05735	0.128953	no
XLOC_006931	XLOC_006931	HRT2	Ca22chr4A_C_albicans_SC5314:334946-336305	Group1	Group3	OK	31.7157	12.2863	-1.36815	-6.84994	5e-05	0.000338333	yes
XLOC_007702	XLOC_007702	C4_03000C_B	Ca22chr4B_C_albicans_SC5314:624309-625032	Group1	Group3	OK	20.0001	7.75887	-1.36609	-5.33373	0.0001	0.000632522	yes
XLOC_006765	XLOC_006765	HOM3	Ca22chr4A_C_albicans_SC5314:1210136-1211771	Group1	Group3	OK	33.0919	12.8773	-1.36165	-7.04995	5e-05	0.000338333	yes
XLOC_001167	XLOC_001167	DAK2	Ca22chr1A_C_albicans_SC5314:2017548-2019336	Group1	Group3	OK	79.1912	30.8681	-1.35922	-6.85192	5e-05	0.000338333	yes
XLOC_003022	XLOC_003022	C2_03290W_A	Ca22chr2A_C_albicans_SC5314:679559-680408	Group1	Group3	OK	5.56026	2.17056	-1.35709	-2.90718	0.0166	0.0491717	yes
XLOC_002554	XLOC_002554	C1_08340C_B	Ca22chr1B_C_albicans_SC5314:1831892-1832366	Group1	Group3	OK	8.52479	3.32925	-1.35647	-3.27798	0.05595	0.126771	no
XLOC_002465	XLOC_002465	C1_06520C_B	Ca22chr1B_C_albicans_SC5314:1382849-1389671	Group1	Group3	OK	2.45548	0.959004	-1.3564	-4.60835	5e-05	0.000338333	yes
XLOC_011963	XLOC_011963	CR_03870W_B	Ca22chrRB_C_albicans_SC5314:864681-864984	Group1	Group3	OK	32.5836	12.7368	-1.35515	-6.53572	0.02645	0.0715615	no
XLOC_007080	XLOC_007080	PHR1	Ca22chr4A_C_albicans_SC5314:970513-972160	Group1	Group3	OK	19.5748	7.65532	-1.35446	-6.05509	5e-05	0.000338333	yes
XLOC_008899	XLOC_008899	C5_04020C_B	Ca22chr5B_C_albicans_SC5314:889444-889759	Group1	Group3	OK	8.2445	3.22457	-1.35433	-3.3178	0.28465	0.428204	no
XLOC_007630	XLOC_007630	C4_01690C_B	Ca22chr4B_C_albicans_SC5314:334999-336358	Group1	Group3	OK	31.135	12.2067	-1.35087	-6.7372	5e-05	0.000338333	yes
XLOC_010823	XLOC_010823	IFU5	Ca22chrRA_C_albicans_SC5314:395477-396188	Group1	Group3	OK	153.433	60.3071	-1.34721	-9.3209	5e-05	0.000338333	yes
XLOC_011477	XLOC_011477	PDX3	Ca22chrRA_C_albicans_SC5314:1004817-1005627	Group1	Group3	OK	62.5106	24.5701	-1.3472	-7.85029	5e-05	0.000338333	yes
XLOC_003175	XLOC_003175	RTA3	Ca22chr2A_C_albicans_SC5314:1314687-1316082	Group1	Group3	OK	29.8969	11.773	-1.34451	-6.6989	5e-05	0.000338333	yes
XLOC_004075	XLOC_004075	C2_03290W_B	Ca22chr2B_C_albicans_SC5314:679570-680419	Group1	Group3	OK	5.18318	2.04318	-1.34302	-2.66487	0.02105	0.0595561	no
XLOC_004355	XLOC_004355	C2_08750W_B	Ca22chr2B_C_albicans_SC5314:1778817-1779519	Group1	Group3	OK	2.63393	1.03895	-1.34209	-1.88257	0.14755	0.264483	no
XLOC_008474	XLOC_008474	C5_00580W_B	Ca22chr5B_C_albicans_SC5314:130816-132901	Group1	Group3	OK	4.52155	1.78707	-1.33922	-3.75809	5e-05	0.000338333	yes
XLOC_001822	XLOC_001822	C1_08490W_B	Ca22chr1B_C_albicans_SC5314:1862524-1863910	Group1	Group3	OK	9.02896	3.56994	-1.33866	-4.38543	5e-05	0.000338333	yes
XLOC_010462	XLOC_010462	C7_03520W_B	Ca22chr7B_C_albicans_SC5314:779732-780467	Group1	Group3	OK	6.10585	2.43469	-1.32645	-2.73124	0.02095	0.0593248	no
XLOC_009996	XLOC_009996	C7_02260W_A	Ca22chr7A_C_albicans_SC5314:492272-492731	Group1	Group3	OK	4.2828	1.70828	-1.32601	-1.90097	0.17685	0.303519	no
XLOC_004141	XLOC_004141	C2_04480W_B	Ca22chr2B_C_albicans_SC5314:937473-938523	Group1	Group3	OK	2.26541	0.904217	-1.32503	-1.78294	0.0686	0.147656	no
XLOC_001748	XLOC_001748	C1_06780W_B	Ca22chr1B_C_albicans_SC5314:1447146-1449648	Group1	Group3	OK	10.5506	4.22028	-1.32191	-5.53266	5e-05	0.000338333	yes
XLOC_000392	XLOC_000392	CAF16	Ca22chr1A_C_albicans_SC5314:1854819-1855782	Group1	Group3	OK	49.2943	19.7269	-1.32125	-7.20106	5e-05	0.000338333	yes
XLOC_008916	XLOC_008916	C5_04360C_B	Ca22chr5B_C_albicans_SC5314:963528-964392	Group1	Group3	OK	18.4942	7.40385	-1.32073	-5.23638	5e-05	0.000338333	yes
XLOC_009158	XLOC_009158	PAD1	Ca22chr6A_C_albicans_SC5314:771817-772507	Group1	Group3	OK	7.90405	3.17237	-1.31703	-3.10672	0.0134	0.0413719	yes
XLOC_011949	XLOC_011949	CR_03500W_B	Ca22chrRB_C_albicans_SC5314:777772-779269	Group1	Group3	OK	43.7516	17.5633	-1.31677	-6.97994	5e-05	0.000338333	yes
XLOC_009363	XLOC_009363	AYR2	Ca22chr6A_C_albicans_SC5314:686773-687667	Group1	Group3	OK	22.6537	9.10155	-1.31557	-5.62871	5e-05	0.000338333	yes
XLOC_007273	XLOC_007273	C4_01160W_B	Ca22chr4B_C_albicans_SC5314:233660-233891	Group1	Group3	OK	661.541	265.986	-1.31448	-31.8077	5e-05	0.000338333	yes
XLOC_007682	XLOC_007682	C4_02620C_B	Ca22chr4B_C_albicans_SC5314:543713-545942	Group1	Group3	OK	22.304	8.97044	-1.31405	-6.51155	5e-05	0.000338333	yes
XLOC_007050	XLOC_007050	PYC2	Ca22chr4A_C_albicans_SC5314:837700-841234	Group1	Group3	OK	4.37545	1.77219	-1.3039	-4.42341	5e-05	0.000338333	yes
XLOC_010809	XLOC_010809	LYS12	Ca22chrRA_C_albicans_SC5314:332021-333152	Group1	Group3	OK	17.5675	7.12057	-1.30285	-5.34185	5e-05	0.000338333	yes
XLOC_008977	XLOC_008977	C5_05450C_B	Ca22chr5B_C_albicans_SC5314:1175287-1175968	Group1	Group3	OK	57.6706	23.4731	-1.29683	-7.57801	5e-05	0.000338333	yes
XLOC_005457	XLOC_005457	C3_02090C_A	Ca22chr3A_C_albicans_SC5314:453984-454926	Group1	Group3	OK	13.5845	5.52968	-1.2967	-4.56293	5e-05	0.000338333	yes
XLOC_011915	XLOC_011915	CR_02820W_B	Ca22chrRB_C_albicans_SC5314:644374-646057	Group1	Group3	OK	26.6704	10.8651	-1.29554	-6.40012	5e-05	0.000338333	yes
XLOC_010950	XLOC_010950	HXK2	Ca22chrRA_C_albicans_SC5314:995375-996830	Group1	Group3	OK	636.934	260.64	-1.28909	-5.74057	5e-05	0.000338333	yes
XLOC_011853	XLOC_011853	CR_01430W_B	Ca22chrRB_C_albicans_SC5314:337258-337876	Group1	Group3	OK	9.2811	3.79932	-1.28855	-3.30966	0.01415	0.0433169	yes
XLOC_008444	XLOC_008444	MUM2	Ca22chr5A_C_albicans_SC5314:1175165-1175846	Group1	Group3	OK	53.008	21.7352	-1.28618	-7.5046	5e-05	0.000338333	yes
XLOC_004597	XLOC_004597	C2_02880C_B	Ca22chr2B_C_albicans_SC5314:575274-576453	Group1	Group3	OK	22.4018	9.19826	-1.28418	-5.94998	5e-05	0.000338333	yes
XLOC_008991	XLOC_008991	C6_00210W_A	Ca22chr6A_C_albicans_SC5314:23378-24626	Group1	Group3	OK	42.8129	17.6004	-1.28244	-7.12206	5e-05	0.000338333	yes
XLOC_006602	XLOC_006602	C4_01760W_A	Ca22chr4A_C_albicans_SC5314:348097-348634	Group1	Group3	OK	72.0037	29.6513	-1.27998	-8.15567	5e-05	0.000338333	yes
XLOC_005138	XLOC_005138	CCC1	Ca22chr3A_C_albicans_SC5314:782644-783583	Group1	Group3	OK	54.2409	22.3664	-1.27805	-7.27226	5e-05	0.000338333	yes
XLOC_005530	XLOC_005530	C3_03410C_A	Ca22chr3A_C_albicans_SC5314:718780-721924	Group1	Group3	OK	5.48794	2.26317	-1.27792	-4.57202	5e-05	0.000338333	yes
XLOC_008552	XLOC_008552	C5_02380W_B	Ca22chr5B_C_albicans_SC5314:529756-531550	Group1	Group3	OK	30.742	12.6831	-1.27731	-6.63087	5e-05	0.000338333	yes
XLOC_001837	XLOC_001837	C1_08780W_B	Ca22chr1B_C_albicans_SC5314:1912038-1913692	Group1	Group3	OK	11.6282	4.80061	-1.27634	-5.01151	5e-05	0.000338333	yes
XLOC_007464	XLOC_007464	C4_05540W_B	Ca22chr4B_C_albicans_SC5314:1210159-1211794	Group1	Group3	OK	37.4912	15.4997	-1.27431	-6.28668	5e-05	0.000338333	yes
XLOC_002595	XLOC_002595	C1_09190C_B	Ca22chr1B_C_albicans_SC5314:2017588-2019376	Group1	Group3	OK	70.6683	29.249	-1.27267	-6.75009	5e-05	0.000338333	yes
XLOC_008314	XLOC_008314	GRE3	Ca22chr5A_C_albicans_SC5314:649785-650901	Group1	Group3	OK	5.83927	2.42206	-1.26956	-3.22971	0.00145	0.00657765	yes
XLOC_012673	XLOC_012673	CR_07790C_B	Ca22chrRB_C_albicans_SC5314:1686312-1687509	Group1	Group3	OK	692.198	288.12	-1.26451	-5.92292	5e-05	0.000338333	yes
XLOC_001564	XLOC_001564	C1_02810W_B	Ca22chr1B_C_albicans_SC5314:585946-588505	Group1	Group3	OK	8.47672	3.52892	-1.26428	-5.10353	5e-05	0.000338333	yes
XLOC_008198	XLOC_008198	HMS1	Ca22chr5A_C_albicans_SC5314:151170-153228	Group1	Group3	OK	8.98706	3.74208	-1.26401	-4.86294	5e-05	0.000338333	yes
XLOC_010609	XLOC_010609	C7_02610C_B	Ca22chr7B_C_albicans_SC5314:558960-559913	Group1	Group3	OK	1313.23	546.825	-1.26397	-5.78955	5e-05	0.000338333	yes
XLOC_001836	XLOC_001836	C1_08770W_B	Ca22chr1B_C_albicans_SC5314:1910159-1911212	Group1	Group3	OK	7.88107	3.28172	-1.26394	-3.70934	0.00045	0.00239803	yes
XLOC_008108	XLOC_008108	C5_04260W_A	Ca22chr5A_C_albicans_SC5314:944237-945479	Group1	Group3	OK	2.2435	0.936393	-1.26057	-1.8913	0.06	0.133571	no
XLOC_000144	XLOC_000144	C1_02970W_A	Ca22chr1A_C_albicans_SC5314:618378-619644	Group1	Group3	OK	19.0577	7.95615	-1.26023	-5.67208	5e-05	0.000338333	yes
XLOC_000103	XLOC_000103	HSP31	Ca22chr1A_C_albicans_SC5314:427842-428838	Group1	Group3	OK	3.06342	1.28391	-1.2546	-2.17348	0.05215	0.120557	no
XLOC_002027	XLOC_002027	C1_12470W_B	Ca22chr1B_C_albicans_SC5314:2720002-2720740	Group1	Group3	OK	8.39839	3.52518	-1.25241	-3.36096	0.00475	0.0175718	yes
XLOC_002371	XLOC_002371	C1_04700C_B	Ca22chr1B_C_albicans_SC5314:977240-979973	Group1	Group3	OK	8.7646	3.68014	-1.25193	-4.99729	5e-05	0.000338333	yes
XLOC_008733	XLOC_008733	C5_00670C_B	Ca22chr5B_C_albicans_SC5314:151166-153224	Group1	Group3	OK	6.92639	2.92007	-1.2461	-4.31556	5e-05	0.000338333	yes
XLOC_001172	XLOC_001172	ARG5,6	Ca22chr1A_C_albicans_SC5314:2041211-2043785	Group1	Group3	OK	90.433	38.1515	-1.24511	-5.96307	5e-05	0.000338333	yes
XLOC_009152	XLOC_009152	YMX6	Ca22chr6A_C_albicans_SC5314:739893-741762	Group1	Group3	OK	47.6057	20.1054	-1.24355	-6.49821	5e-05	0.000338333	yes
XLOC_006235	XLOC_006235	C3_02140C_B	Ca22chr3B_C_albicans_SC5314:463206-464424	Group1	Group3	OK	7.84433	3.31382	-1.24316	-3.71938	0.00015	0.000919245	yes
XLOC_003736	XLOC_003736	PRB1	Ca22chr2A_C_albicans_SC5314:1413825-1415223	Group1	Group3	OK	6.76413	2.85783	-1.24298	-3.76643	0.0001	0.000632522	yes
XLOC_007536	XLOC_007536	C4_07030W_B	Ca22chr4B_C_albicans_SC5314:1553760-1554519	Group1	Group3	OK	16.0142	6.76931	-1.24227	-4.56822	0.0001	0.000632522	yes
XLOC_008566	XLOC_008566	C5_02690W_B	Ca22chr5B_C_albicans_SC5314:606141-607239	Group1	Group3	OK	7.77153	3.29	-1.24011	-3.59552	0.0003	0.00169756	yes
XLOC_011992	XLOC_011992	CR_04510W_B	Ca22chrRB_C_albicans_SC5314:995310-996765	Group1	Group3	OK	671.497	284.315	-1.23989	-5.46039	5e-05	0.000338333	yes
XLOC_007144	XLOC_007144	C4_05800C_A	Ca22chr4A_C_albicans_SC5314:1287291-1287657	Group1	Group3	OK	49.5956	20.9995	-1.23986	-7.47474	0.0002	0.00119193	yes
XLOC_004242	XLOC_004242	C2_06710W_B	Ca22chr2B_C_albicans_SC5314:1374479-1375646	Group1	Group3	OK	7.05423	2.99273	-1.23703	-3.5627	0.0004	0.00216714	yes
XLOC_009605	XLOC_009605	C6_03630W_B	Ca22chr6B_C_albicans_SC5314:771772-772462	Group1	Group3	OK	14.5915	6.20187	-1.23435	-4.23108	0.00025	0.00145	yes
XLOC_012504	XLOC_012504	CR_04310C_B	Ca22chrRB_C_albicans_SC5314:960616-961204	Group1	Group3	OK	3.15412	1.34124	-1.23366	-1.86038	0.1804	0.308389	no
XLOC_007842	XLOC_007842	C4_05780C_B	Ca22chr4B_C_albicans_SC5314:1276952-1279169	Group1	Group3	OK	167.252	71.1215	-1.23366	-5.879	5e-05	0.000338333	yes
XLOC_001812	XLOC_001812	C1_08200W_B	Ca22chr1B_C_albicans_SC5314:1794143-1795106	Group1	Group3	OK	2.134	0.907929	-1.23291	-1.82092	0.10945	0.211415	no
XLOC_006920	XLOC_006920	CPA1	Ca22chr4A_C_albicans_SC5314:320142-321435	Group1	Group3	OK	22.7313	9.77109	-1.21809	-5.561	5e-05	0.000338333	yes
XLOC_004037	XLOC_004037	C2_02570W_B	Ca22chr2B_C_albicans_SC5314:519035-520763	Group1	Group3	OK	3.81579	1.64615	-1.21289	-3.01055	0.00205	0.0088425	yes
XLOC_009662	XLOC_009662	C6_00300C_B	Ca22chr6B_C_albicans_SC5314:43802-46634	Group1	Group3	OK	14.0809	6.10215	-1.20635	-5.65496	5e-05	0.000338333	yes
XLOC_009599	XLOC_009599	C6_03480W_B	Ca22chr6B_C_albicans_SC5314:739844-741712	Group1	Group3	OK	46.9593	20.3891	-1.20361	-6.31282	5e-05	0.000338333	yes
XLOC_006857	XLOC_006857	PEX5	Ca22chr4A_C_albicans_SC5314:23852-25631	Group1	Group3	OK	8.0457	3.49949	-1.20107	-4.24306	5e-05	0.000338333	yes
XLOC_009438	XLOC_009438	C6_00210W_B	Ca22chr6B_C_albicans_SC5314:23379-24627	Group1	Group3	OK	39.0007	17.0096	-1.19715	-6.54236	5e-05	0.000338333	yes
XLOC_004112	XLOC_004112	C2_03970W_B	Ca22chr2B_C_albicans_SC5314:832735-833473	Group1	Group3	OK	10.0637	4.40311	-1.19257	-3.39012	0.0044	0.0165791	yes
XLOC_011846	XLOC_011846	CR_01330W_B	Ca22chrRB_C_albicans_SC5314:318321-321771	Group1	Group3	OK	15.0049	6.56688	-1.19215	-5.85257	5e-05	0.000338333	yes
XLOC_008383	XLOC_008383	C5_04360C_A	Ca22chr5A_C_albicans_SC5314:963405-964269	Group1	Group3	OK	17.8197	7.80772	-1.1905	-4.74733	5e-05	0.000338333	yes
XLOC_008214	XLOC_008214	TFS1	Ca22chr5A_C_albicans_SC5314:213090-213870	Group1	Group3	OK	154.835	67.8961	-1.18933	-7.80564	5e-05	0.000338333	yes
XLOC_001311	XLOC_001311	C1_12240C_A	Ca22chr1A_C_albicans_SC5314:2672726-2674139	Group1	Group3	OK	20.7996	9.14614	-1.18532	-5.37622	5e-05	0.000338333	yes
XLOC_005915	XLOC_005915	C3_03710W_B	Ca22chr3B_C_albicans_SC5314:782633-783572	Group1	Group3	OK	56.8227	25.076	-1.18016	-6.90738	5e-05	0.000338333	yes
XLOC_012500	XLOC_012500	CR_04220C_B	Ca22chrRB_C_albicans_SC5314:943817-945308	Group1	Group3	OK	2.55885	1.13384	-1.17427	-2.15737	0.02295	0.0639568	no
XLOC_002397	XLOC_002397	C1_05170C_B	Ca22chr1B_C_albicans_SC5314:1094683-1095964	Group1	Group3	OK	59.6269	26.5168	-1.16906	-6.24384	5e-05	0.000338333	yes
XLOC_001318	XLOC_001318	RIB3	Ca22chr1A_C_albicans_SC5314:2693847-2694471	Group1	Group3	OK	93.4359	41.5581	-1.16885	-7.97514	5e-05	0.000338333	yes
XLOC_006598	XLOC_006598	C4_01510W_A	Ca22chr4A_C_albicans_SC5314:314497-315304	Group1	Group3	OK	35.1522	15.66	-1.16653	-5.90644	5e-05	0.000338333	yes
XLOC_011851	XLOC_011851	CR_01400W_B	Ca22chrRB_C_albicans_SC5314:332022-333153	Group1	Group3	OK	16.1856	7.21207	-1.16622	-4.77444	5e-05	0.000338333	yes
XLOC_005948	XLOC_005948	C3_04360W_B	Ca22chr3B_C_albicans_SC5314:905095-907402	Group1	Group3	OK	2.98168	1.33116	-1.16344	-2.93202	0.00085	0.00412984	yes
XLOC_009088	XLOC_009088	C6_02210W_A	Ca22chr6A_C_albicans_SC5314:460065-460428	Group1	Group3	OK	12.6879	5.67314	-1.16123	-3.49572	0.0994	0.19666	no
XLOC_007594	XLOC_007594	C4_00950C_B	Ca22chr4B_C_albicans_SC5314:169443-171501	Group1	Group3	OK	5.24826	2.35312	-1.15727	-3.53452	5e-05	0.000338333	yes
XLOC_011035	XLOC_011035	CR_06260W_A	Ca22chrRA_C_albicans_SC5314:1331744-1332917	Group1	Group3	OK	4.50126	2.01934	-1.15645	-2.66818	0.0049	0.0180342	yes
XLOC_003035	XLOC_003035	C2_03530W_A	Ca22chr2A_C_albicans_SC5314:747173-748787	Group1	Group3	OK	27.0027	12.1142	-1.1564	-5.89581	5e-05	0.000338333	yes
XLOC_011631	XLOC_011631	YHB1	Ca22chrRA_C_albicans_SC5314:1686912-1688109	Group1	Group3	OK	662.349	297.283	-1.15576	-5.46403	5e-05	0.000338333	yes
XLOC_012580	XLOC_012580	CR_05800C_B	Ca22chrRB_C_albicans_SC5314:1228574-1228979	Group1	Group3	OK	24.755	11.1219	-1.15431	-4.89444	0.00415	0.0157836	yes
XLOC_001342	XLOC_001342	C1_12860C_A	Ca22chr1A_C_albicans_SC5314:2800778-2802220	Group1	Group3	OK	4.89572	2.20119	-1.15324	-3.08734	0.00205	0.0088425	yes
XLOC_006520	XLOC_006520	C4_00050W_A	Ca22chr4A_C_albicans_SC5314:7506-8355	Group1	Group3	OK	31.2019	14.1151	-1.1444	-5.88389	5e-05	0.000338333	yes
XLOC_006895	XLOC_006895	C4_00950C_A	Ca22chr4A_C_albicans_SC5314:169417-171475	Group1	Group3	OK	2.51113	1.13615	-1.14418	-2.48981	0.00425	0.0161074	yes
XLOC_009248	XLOC_009248	ILV5	Ca22chr6A_C_albicans_SC5314:170115-171318	Group1	Group3	OK	538.753	244.099	-1.14216	-5.67361	5e-05	0.000338333	yes
XLOC_000083	XLOC_000083	ISN1	Ca22chr1A_C_albicans_SC5314:334642-336025	Group1	Group3	OK	28.2651	12.8124	-1.14148	-5.6687	5e-05	0.000338333	yes
XLOC_003651	XLOC_003651	GPI19	Ca22chr2A_C_albicans_SC5314:1089778-1090675	Group1	Group3	OK	4.20291	1.90545	-1.14126	-2.19431	0.0405	0.10011	no
XLOC_007556	XLOC_007556	C4_00150C_B	Ca22chr4B_C_albicans_SC5314:23857-25636	Group1	Group3	OK	8.67246	3.93822	-1.1389	-4.1928	5e-05	0.000338333	yes
XLOC_007229	XLOC_007229	C4_00250W_B	Ca22chr4B_C_albicans_SC5314:35415-36240	Group1	Group3	OK	27.5419	12.5102	-1.13852	-1.3179	0.09395	0.188655	no
XLOC_006983	XLOC_006983	C4_02620C_A	Ca22chr4A_C_albicans_SC5314:543677-545906	Group1	Group3	OK	19.0321	8.64738	-1.1381	-5.52587	5e-05	0.000338333	yes
XLOC_002297	XLOC_002297	C1_03450C_B	Ca22chr1B_C_albicans_SC5314:723157-726787	Group1	Group3	OK	4.26546	1.94141	-1.1356	-4.01088	5e-05	0.000338333	yes
XLOC_004029	XLOC_004029	C2_02460W_B	Ca22chr2B_C_albicans_SC5314:491780-493967	Group1	Group3	OK	8.89785	4.05064	-1.13531	-4.53209	5e-05	0.000338333	yes
XLOC_012054	XLOC_012054	CR_05860W_B	Ca22chrRB_C_albicans_SC5314:1233665-1234346	Group1	Group3	OK	4.71288	2.14964	-1.13251	-2.14846	0.0731	0.15503	no
XLOC_012049	XLOC_012049	CR_05750W_B	Ca22chrRB_C_albicans_SC5314:1219895-1220924	Group1	Group3	OK	10.913	4.98539	-1.13027	-3.86255	0.0001	0.000632522	yes
XLOC_000943	XLOC_000943	C1_04700C_A	Ca22chr1A_C_albicans_SC5314:977198-979934	Group1	Group3	OK	8.99147	4.10893	-1.12979	-4.59736	5e-05	0.000338333	yes
XLOC_009381	XLOC_009381	C6_03620C_A	Ca22chr6A_C_albicans_SC5314:769692-771234	Group1	Group3	OK	10.0358	4.59495	-1.12703	-4.18691	5e-05	0.000338333	yes
XLOC_003936	XLOC_003936	C2_00560W_B	Ca22chr2B_C_albicans_SC5314:89863-90340	Group1	Group3	OK	5.58485	2.55722	-1.12695	-2.16728	0.1648	0.287548	no
XLOC_011538	XLOC_011538	CR_05800C_A	Ca22chrRA_C_albicans_SC5314:1228645-1229050	Group1	Group3	OK	24.3134	11.1497	-1.12474	-4.78496	0.0049	0.0180342	yes
XLOC_012659	XLOC_012659	CR_07490C_B	Ca22chrRB_C_albicans_SC5314:1623672-1624803	Group1	Group3	OK	14.6891	6.73919	-1.1241	-4.47776	5e-05	0.000338333	yes
XLOC_012514	XLOC_012514	CR_04490C_B	Ca22chrRB_C_albicans_SC5314:990719-991670	Group1	Group3	OK	12.3579	5.68343	-1.1206	-4.04805	0.0004	0.00216714	yes
XLOC_007619	XLOC_007619	C4_01550C_B	Ca22chr4B_C_albicans_SC5314:320198-321491	Group1	Group3	OK	21.055	9.6877	-1.11994	-5.06509	5e-05	0.000338333	yes
XLOC_007439	XLOC_007439	C4_04880W_B	Ca22chr4B_C_albicans_SC5314:1052952-1053900	Group1	Group3	OK	4.94724	2.27837	-1.11862	-2.56881	0.01455	0.0442287	yes
XLOC_009695	XLOC_009695	C6_00870C_B	Ca22chr6B_C_albicans_SC5314:170107-171310	Group1	Group3	OK	469.854	216.958	-1.1148	-5.6428	5e-05	0.000338333	yes
XLOC_001291	XLOC_001291	MRF1	Ca22chr1A_C_albicans_SC5314:2562558-2563638	Group1	Group3	OK	45.307	20.957	-1.1123	-6.21008	5e-05	0.000338333	yes
XLOC_001885	XLOC_001885	C1_09650W_B	Ca22chr1B_C_albicans_SC5314:2124268-2125864	Group1	Group3	OK	3.48704	1.61306	-1.1122	-2.56459	0.0049	0.0180342	yes
XLOC_010608	XLOC_010608	C7_02600C_B	Ca22chr7B_C_albicans_SC5314:554229-558930	Group1	Group3	OK	22.7248	10.5228	-1.11075	-5.45264	5e-05	0.000338333	yes
XLOC_005805	XLOC_005805	C3_01220W_B	Ca22chr3B_C_albicans_SC5314:259812-260820	Group1	Group3	OK	2.98057	1.38381	-1.10694	-1.82247	0.06005	0.133636	no
XLOC_002903	XLOC_002903	C2_00940W_A	Ca22chr2A_C_albicans_SC5314:155803-156277	Group1	Group3	OK	13.9541	6.48779	-1.10489	-3.60155	0.01525	0.0458417	yes
XLOC_008268	XLOC_008268	ACH1	Ca22chr5A_C_albicans_SC5314:446963-448538	Group1	Group3	OK	116.747	54.2893	-1.10465	-5.69759	5e-05	0.000338333	yes
XLOC_000798	XLOC_000798	C1_02040C_A	Ca22chr1A_C_albicans_SC5314:418018-420493	Group1	Group3	OK	10.7486	5.00008	-1.10413	-4.65164	5e-05	0.000338333	yes
XLOC_007297	XLOC_007297	C4_01510W_B	Ca22chr4B_C_albicans_SC5314:314549-315356	Group1	Group3	OK	32.9965	15.373	-1.10191	-5.661	5e-05	0.000338333	yes
XLOC_008847	XLOC_008847	C5_02930C_B	Ca22chr5B_C_albicans_SC5314:649889-651005	Group1	Group3	OK	5.78422	2.70379	-1.09714	-2.86569	0.0025	0.0103903	yes
XLOC_006577	XLOC_006577	NAT4	Ca22chr4A_C_albicans_SC5314:250906-251518	Group1	Group3	OK	18.708	8.75957	-1.09472	-4.28374	0.00045	0.00239803	yes
XLOC_009866	XLOC_009866	C6_04470C_B	Ca22chr6B_C_albicans_SC5314:992799-995130	Group1	Group3	OK	5.04683	2.36617	-1.09283	-3.56228	5e-05	0.000338333	yes
XLOC_009379	XLOC_009379	C6_03590C_A	Ca22chr6A_C_albicans_SC5314:762042-762732	Group1	Group3	OK	10.149	4.76433	-1.091	-3.2166	0.0034	0.0133776	yes
XLOC_009810	XLOC_009810	C6_03270C_B	Ca22chr6B_C_albicans_SC5314:686732-687626	Group1	Group3	OK	28.8351	13.5422	-1.09037	-5.29896	5e-05	0.000338333	yes
XLOC_009373	XLOC_009373	SAP1	Ca22chr6A_C_albicans_SC5314:741927-743103	Group1	Group3	OK	2.73656	1.28605	-1.08942	-1.87159	0.04345	0.105514	no
XLOC_000788	XLOC_000788	C1_01840C_A	Ca22chr1A_C_albicans_SC5314:381537-382092	Group1	Group3	OK	5.28323	2.48544	-1.08792	-2.18689	0.11215	0.215286	no
XLOC_001511	XLOC_001511	C1_01650W_B	Ca22chr1B_C_albicans_SC5314:334665-336048	Group1	Group3	OK	25.4022	12.0087	-1.08087	-5.23107	5e-05	0.000338333	yes
XLOC_009556	XLOC_009556	C6_02580W_B	Ca22chr6B_C_albicans_SC5314:526725-528219	Group1	Group3	OK	11.0669	5.24055	-1.07846	-4.21343	5e-05	0.000338333	yes
XLOC_008588	XLOC_008588	C5_03130W_B	Ca22chr5B_C_albicans_SC5314:697457-698528	Group1	Group3	OK	6.1153	2.89652	-1.0781	-2.8975	0.00285	0.0115566	yes
XLOC_009476	XLOC_009476	C6_01030W_B	Ca22chr6B_C_albicans_SC5314:200491-201568	Group1	Group3	OK	52.911	25.1493	-1.07305	-6.29338	5e-05	0.000338333	yes
XLOC_009215	XLOC_009215	STV1	Ca22chr6A_C_albicans_SC5314:43795-46627	Group1	Group3	OK	13.754	6.5469	-1.07097	-5.07757	5e-05	0.000338333	yes
XLOC_006870	XLOC_006870	PGA10	Ca22chr4A_C_albicans_SC5314:72787-73540	Group1	Group3	OK	42.3603	20.1895	-1.06911	-5.73401	5e-05	0.000338333	yes
XLOC_011882	XLOC_011882	CR_02180W_B	Ca22chrRB_C_albicans_SC5314:478008-479397	Group1	Group3	OK	20.8991	9.96549	-1.06843	-4.93525	5e-05	0.000338333	yes
XLOC_002313	XLOC_002313	C1_03720C_B	Ca22chr1B_C_albicans_SC5314:774050-775823	Group1	Group3	OK	11.3786	5.43068	-1.06711	-4.27598	5e-05	0.000338333	yes
XLOC_010812	XLOC_010812	CSP37	Ca22chrRA_C_albicans_SC5314:341029-341995	Group1	Group3	OK	27.6458	13.1961	-1.06695	-5.02156	5e-05	0.000338333	yes
XLOC_001526	XLOC_001526	C1_01980W_B	Ca22chr1B_C_albicans_SC5314:406682-408320	Group1	Group3	OK	2.31781	1.10692	-1.06622	-2.06274	0.01565	0.0468059	yes
XLOC_012439	XLOC_012439	CR_03040C_B	Ca22chrRB_C_albicans_SC5314:693807-695298	Group1	Group3	OK	11.2726	5.38677	-1.06532	-4.21793	5e-05	0.000338333	yes
XLOC_009412	XLOC_009412	HBR2	Ca22chr6A_C_albicans_SC5314:930974-932251	Group1	Group3	OK	31.1587	14.9039	-1.06395	-5.405	5e-05	0.000338333	yes
XLOC_010919	XLOC_010919	PRP13	Ca22chrRA_C_albicans_SC5314:849444-852048	Group1	Group3	OK	4.27775	2.04992	-1.06128	-3.37604	5e-05	0.000338333	yes
XLOC_009552	XLOC_009552	C6_02480W_B	Ca22chr6B_C_albicans_SC5314:514203-515313	Group1	Group3	OK	117.974	56.5534	-1.06078	-5.95146	5e-05	0.000338333	yes
XLOC_005450	XLOC_005450	POX1-3	Ca22chr3A_C_albicans_SC5314:429482-431612	Group1	Group3	OK	14.6773	7.04161	-1.05961	-4.74693	5e-05	0.000338333	yes
XLOC_007003	XLOC_007003	C4_03000C_A	Ca22chr4A_C_albicans_SC5314:624272-624995	Group1	Group3	OK	16.3377	7.83828	-1.05959	-4.09433	0.00045	0.00239803	yes
XLOC_007736	XLOC_007736	C4_03690C_B	Ca22chr4B_C_albicans_SC5314:787464-787878	Group1	Group3	OK	4.4446	2.13296	-1.05919	-1.62165	0.24945	0.387832	no
XLOC_002482	XLOC_002482	C1_06920C_B	Ca22chr1B_C_albicans_SC5314:1473520-1474876	Group1	Group3	OK	17.8108	8.5635	-1.05648	-4.65637	5e-05	0.000338333	yes
XLOC_002105	XLOC_002105	C1_13990W_B	Ca22chr1B_C_albicans_SC5314:3083674-3084283	Group1	Group3	OK	4.94792	2.37992	-1.05591	-1.95167	0.0953	0.190659	no
XLOC_002719	XLOC_002719	C1_11700C_B	Ca22chr1B_C_albicans_SC5314:2562589-2563669	Group1	Group3	OK	37.2913	17.942	-1.0555	-5.6377	5e-05	0.000338333	yes
XLOC_000501	XLOC_000501	C1_10510W_A	Ca22chr1A_C_albicans_SC5314:2325500-2326049	Group1	Group3	OK	6.38792	3.07593	-1.05432	-2.35415	0.08575	0.175942	no
XLOC_007707	XLOC_007707	C4_03160C_B	Ca22chr4B_C_albicans_SC5314:664042-665071	Group1	Group3	OK	2.44137	1.17587	-1.05397	-1.62571	0.09645	0.192367	no
XLOC_001485	XLOC_001485	C1_01040W_B	Ca22chr1B_C_albicans_SC5314:206486-207865	Group1	Group3	OK	13.1094	6.32984	-1.05036	-1.98018	0.15975	0.280773	no
XLOC_011007	XLOC_011007	CR_05750W_A	Ca22chrRA_C_albicans_SC5314:1219963-1220992	Group1	Group3	OK	10.944	5.28788	-1.04938	-3.72246	0.0004	0.00216714	yes
XLOC_007762	XLOC_007762	C4_04190C_B	Ca22chr4B_C_albicans_SC5314:897112-899659	Group1	Group3	OK	5.71848	2.76462	-1.04855	-2.38741	0.00185	0.00808178	yes
XLOC_000365	XLOC_000365	C1_07840W_A	Ca22chr1A_C_albicans_SC5314:1707469-1708372	Group1	Group3	OK	26.6802	12.9143	-1.04679	-4.88231	5e-05	0.000338333	yes
XLOC_007557	XLOC_007557	C4_00160C_B	Ca22chr4B_C_albicans_SC5314:25880-27191	Group1	Group3	OK	57.9562	28.0541	-1.04675	-5.68492	5e-05	0.000338333	yes
XLOC_006803	XLOC_006803	AGO1	Ca22chr4A_C_albicans_SC5314:1407065-1409819	Group1	Group3	OK	7.94552	3.85142	-1.04475	-4.14144	5e-05	0.000338333	yes
XLOC_011972	XLOC_011972	CR_04070W_B	Ca22chrRB_C_albicans_SC5314:914601-915129	Group1	Group3	OK	37.5416	18.2106	-1.04371	-5.5179	5e-05	0.000338333	yes
XLOC_000136	XLOC_000136	RAD16	Ca22chr1A_C_albicans_SC5314:585913-588472	Group1	Group3	OK	8.11271	3.939	-1.04235	-4.16281	5e-05	0.000338333	yes
XLOC_002404	XLOC_002404	C1_05260C_B	Ca22chr1B_C_albicans_SC5314:1105632-1107549	Group1	Group3	OK	10.4168	5.06188	-1.04117	-4.31032	5e-05	0.000338333	yes
XLOC_002976	XLOC_002976	ERG7	Ca22chr2A_C_albicans_SC5314:491785-493972	Group1	Group3	OK	7.81573	3.80046	-1.04021	-3.97268	5e-05	0.000338333	yes
XLOC_009250	XLOC_009250	C6_00910C_A	Ca22chr6A_C_albicans_SC5314:178342-181033	Group1	Group3	OK	30.7134	14.936	-1.04007	-5.13249	5e-05	0.000338333	yes
XLOC_005914	XLOC_005914	C3_03690W_B	Ca22chr3B_C_albicans_SC5314:779850-780711	Group1	Group3	OK	9.83654	4.78829	-1.03864	-3.35509	0.0021	0.00899248	yes
XLOC_005448	XLOC_005448	C3_01940C_A	Ca22chr3A_C_albicans_SC5314:427509-428097	Group1	Group3	OK	54.1271	26.3611	-1.03794	-6.31535	5e-05	0.000338333	yes
XLOC_009062	XLOC_009062	ACF2	Ca22chr6A_C_albicans_SC5314:354146-356351	Group1	Group3	OK	9.45448	4.61285	-1.03534	-4.24771	5e-05	0.000338333	yes
XLOC_012610	XLOC_012610	CR_06500C_B	Ca22chrRB_C_albicans_SC5314:1389057-1389558	Group1	Group3	OK	6.5549	3.20143	-1.03386	-2.12642	0.09215	0.185787	no
XLOC_004830	XLOC_004830	C2_07930C_B	Ca22chr2B_C_albicans_SC5314:1613208-1615203	Group1	Group3	OK	17.7513	8.67756	-1.03256	-5.18743	5e-05	0.000338333	yes
XLOC_003270	XLOC_003270	MAF1	Ca22chr2A_C_albicans_SC5314:1646052-1647380	Group1	Group3	OK	7.7851	3.80715	-1.03201	-3.25679	0.00065	0.0032936	yes
XLOC_009074	XLOC_009074	C6_01940W_A	Ca22chr6A_C_albicans_SC5314:398674-398908	Group1	Group3	OK	31.0003	15.1725	-1.03082	-5.53126	0.181	0.309171	no
XLOC_005158	XLOC_005158	C3_04130W_A	Ca22chr3A_C_albicans_SC5314:863944-864979	Group1	Group3	OK	10.2558	5.03236	-1.02713	-3.61532	0.00065	0.0032936	yes
XLOC_007410	XLOC_007410	C4_04250W_B	Ca22chr4B_C_albicans_SC5314:908859-910575	Group1	Group3	OK	2.08718	1.0245	-1.02664	-1.9048	0.04135	0.101515	no
XLOC_009701	XLOC_009701	C6_00970C_B	Ca22chr6B_C_albicans_SC5314:192935-193919	Group1	Group3	OK	27.4853	13.4951	-1.02623	-4.93491	5e-05	0.000338333	yes
XLOC_000222	XLOC_000222	IFE1	Ca22chr1A_C_albicans_SC5314:986262-987447	Group1	Group3	OK	38.3467	18.9185	-1.01931	-5.50387	5e-05	0.000338333	yes
XLOC_010613	XLOC_010613	C7_02830C_B	Ca22chr7B_C_albicans_SC5314:609410-610802	Group1	Group3	OK	2.15475	1.0641	-1.01788	-1.69337	0.05595	0.126771	no
XLOC_010629	XLOC_010629	C7_03130C_B	Ca22chr7B_C_albicans_SC5314:678090-678669	Group1	Group3	OK	11.349	5.60887	-1.01678	-3.15965	0.0123	0.0385808	yes
XLOC_001225	XLOC_001225	C1_10360C_A	Ca22chr1A_C_albicans_SC5314:2292854-2294669	Group1	Group3	OK	76.3601	37.7781	-1.01527	-5.05267	5e-05	0.000338333	yes
XLOC_012377	XLOC_012377	CR_01790C_B	Ca22chrRB_C_albicans_SC5314:405480-407892	Group1	Group3	OK	2.71397	1.34342	-1.0145	-2.56489	0.00275	0.0112352	yes
XLOC_004737	XLOC_004737	C2_05890C_B	Ca22chr2B_C_albicans_SC5314:1204433-1205735	Group1	Group3	OK	30.3512	15.0311	-1.0138	-5.26502	5e-05	0.000338333	yes
XLOC_007721	XLOC_007721	C4_03460C_B	Ca22chr4B_C_albicans_SC5314:724004-725876	Group1	Group3	OK	3.11719	1.5446	-1.01301	-2.5081	0.0058	0.0207243	yes
XLOC_009547	XLOC_009547	C6_02410W_B	Ca22chr6B_C_albicans_SC5314:499103-500495	Group1	Group3	OK	14.6989	7.28645	-1.01242	-4.35386	5e-05	0.000338333	yes
XLOC_007708	XLOC_007708	C4_03200C_B	Ca22chr4B_C_albicans_SC5314:672821-673697	Group1	Group3	OK	4.39427	2.18096	-1.01066	-2.03025	0.0431	0.104782	no
XLOC_007866	XLOC_007866	C4_06280C_B	Ca22chr4B_C_albicans_SC5314:1398573-1399650	Group1	Group3	OK	3.74669	1.8614	-1.00923	-2.14536	0.02165	0.0610675	no
XLOC_008631	XLOC_008631	C5_04050W_B	Ca22chr5B_C_albicans_SC5314:899406-902202	Group1	Group3	OK	22.1844	11.0315	-1.00792	-4.93827	5e-05	0.000338333	yes
XLOC_008695	XLOC_008695	C5_05480W_B	Ca22chr5B_C_albicans_SC5314:1178409-1181024	Group1	Group3	OK	113.66	56.538	-1.00743	-3.47515	0.0004	0.00216714	yes
XLOC_001888	XLOC_001888	C1_09690W_B	Ca22chr1B_C_albicans_SC5314:2132284-2133940	Group1	Group3	OK	2.88474	1.4373	-1.00508	-2.2226	0.0088	0.0292703	yes
XLOC_008976	XLOC_008976	C5_05440C_B	Ca22chr5B_C_albicans_SC5314:1172756-1175015	Group1	Group3	OK	47.3382	23.5944	-1.00456	-5.53955	5e-05	0.000338333	yes
XLOC_010867	XLOC_010867	CR_02690W_A	Ca22chrRA_C_albicans_SC5314:618836-619685	Group1	Group3	OK	7.61094	3.80042	-1.00191	-2.77439	0.0046	0.0171733	yes
XLOC_003189	XLOC_003189	C2_06710W_A	Ca22chr2A_C_albicans_SC5314:1374466-1375636	Group1	Group3	OK	5.46565	2.73141	-1.00075	-2.63964	0.00285	0.0115566	yes
XLOC_005851	XLOC_005851	C3_02310W_B	Ca22chr3B_C_albicans_SC5314:504724-506329	Group1	Group3	OK	26.8005	13.3938	-1.00069	-5.12029	5e-05	0.000338333	yes
XLOC_001650	XLOC_001650	C1_04750W_B	Ca22chr1B_C_albicans_SC5314:986299-987484	Group1	Group3	OK	23.7369	11.872	-0.999566	-4.70744	5e-05	0.000338333	yes
XLOC_003458	XLOC_003458	BCY1	Ca22chr2A_C_albicans_SC5314:178286-179666	Group1	Group3	OK	31.3298	15.6736	-0.999202	-5.23173	5e-05	0.000338333	yes
XLOC_001793	XLOC_001793	C1_07840W_B	Ca22chr1B_C_albicans_SC5314:1707483-1708386	Group1	Group3	OK	22.6633	11.3477	-0.997953	-4.54863	5e-05	0.000338333	yes
XLOC_008049	XLOC_008049	C5_03030W_A,C5_03040W_A	Ca22chr5A_C_albicans_SC5314:672426-675910	Group1	Group3	OK	6.88571	3.44834	-0.997703	-3.442	5e-05	0.000338333	yes
XLOC_006227	XLOC_006227	C3_01960C_B	Ca22chr3B_C_albicans_SC5314:429534-431664	Group1	Group3	OK	25.1609	12.6138	-0.996182	-5.24661	5e-05	0.000338333	yes
XLOC_009322	XLOC_009322	GCV1	Ca22chr6A_C_albicans_SC5314:517712-518897	Group1	Group3	OK	47.6052	23.8688	-0.995994	-5.71768	5e-05	0.000338333	yes
XLOC_004634	XLOC_004634	C2_03800C_B	Ca22chr2B_C_albicans_SC5314:801921-804012	Group1	Group3	OK	21.5808	10.8243	-0.995471	-4.97417	5e-05	0.000338333	yes
XLOC_010451	XLOC_010451	C7_03240W_B	Ca22chr7B_C_albicans_SC5314:703307-705470	Group1	Group3	OK	6.23353	3.12724	-0.995159	-3.54549	0.0001	0.000632522	yes
XLOC_001746	XLOC_001746	C1_06750W_B	Ca22chr1B_C_albicans_SC5314:1442312-1442699	Group1	Group3	OK	13.9953	7.02823	-0.993705	-3.28662	0.08545	0.175437	no
XLOC_004789	XLOC_004789	C2_06880C_B	Ca22chr2B_C_albicans_SC5314:1413840-1415238	Group1	Group3	OK	8.73166	4.39909	-0.98905	-3.45762	5e-05	0.000338333	yes
XLOC_003018	XLOC_003018	AVT7	Ca22chr2A_C_albicans_SC5314:672718-674041	Group1	Group3	OK	19.4741	9.82407	-0.987161	-4.63222	5e-05	0.000338333	yes
XLOC_008031	XLOC_008031	C5_02690W_A	Ca22chr5A_C_albicans_SC5314:606038-607136	Group1	Group3	OK	7.88685	3.97994	-0.986703	-3.11526	0.00145	0.00657765	yes
XLOC_012176	XLOC_012176	CR_08350W_B	Ca22chrRB_C_albicans_SC5314:1806686-1807931	Group1	Group3	OK	28.1162	14.1988	-0.985634	-4.96494	5e-05	0.000338333	yes
XLOC_008745	XLOC_008745	C5_00880C_B	Ca22chr5B_C_albicans_SC5314:202589-204197	Group1	Group3	OK	46.7539	23.6359	-0.984111	-5.23275	5e-05	0.000338333	yes
XLOC_007569	XLOC_007569	C4_00450C_B	Ca22chr4B_C_albicans_SC5314:72793-73546	Group1	Group3	OK	30.7431	15.5615	-0.982284	-5.00764	5e-05	0.000338333	yes
XLOC_001517	XLOC_001517	C1_01760W_B	Ca22chr1B_C_albicans_SC5314:364189-366325	Group1	Group3	OK	2.8898	1.46492	-0.980149	-2.4615	0.0041	0.0156209	yes
XLOC_001733	XLOC_001733	C1_06560W_B	Ca22chr1B_C_albicans_SC5314:1404845-1406159	Group1	Group3	OK	5.41873	2.74843	-0.979349	-2.75242	0.0035	0.0136799	yes
XLOC_011422	XLOC_011422	CR_03620C_A	Ca22chrRA_C_albicans_SC5314:801142-803746	Group1	Group3	OK	2.49316	1.26458	-0.979318	-2.50094	0.0028	0.0113894	yes
XLOC_012530	XLOC_012530	CR_04760C_B	Ca22chrRB_C_albicans_SC5314:1032700-1034386	Group1	Group3	OK	3.10124	1.57373	-0.978653	-2.29572	0.00715	0.0246269	yes
XLOC_004557	XLOC_004557	C2_01990C_B	Ca22chr2B_C_albicans_SC5314:377904-385773	Group1	Group3	OK	2.29911	1.16743	-0.977739	-3.69491	5e-05	0.000338333	yes
XLOC_007167	XLOC_007167	C4_06280C_A	Ca22chr4A_C_albicans_SC5314:1398541-1399618	Group1	Group3	OK	7.84226	3.99757	-0.972144	-3.06754	0.00255	0.0105643	yes
XLOC_002009	XLOC_002009	C1_12050W_B	Ca22chr1B_C_albicans_SC5314:2635335-2638194	Group1	Group3	OK	3.81585	1.94525	-0.972052	-3.0741	0.0001	0.000632522	yes
XLOC_000641	XLOC_000641	C1_13270W_A	Ca22chr1A_C_albicans_SC5314:2894166-2895063	Group1	Group3	OK	8.06106	4.11036	-0.971706	-2.86968	0.0037	0.0143665	yes
XLOC_007938	XLOC_007938	C5_00560W_A	Ca22chr5A_C_albicans_SC5314:122289-122799	Group1	Group3	OK	88.0431	44.9763	-0.969047	-6.81736	5e-05	0.000338333	yes
XLOC_000963	XLOC_000963	PSF2	Ca22chr1A_C_albicans_SC5314:1054103-1054799	Group1	Group3	OK	13.3819	6.83763	-0.968712	-3.34452	0.0061	0.021677	yes
XLOC_003070	XLOC_003070	BAT21	Ca22chr2A_C_albicans_SC5314:887775-888957	Group1	Group3	OK	63.5458	32.4741	-0.968507	-5.41711	5e-05	0.000338333	yes
XLOC_010041	XLOC_010041	C7_03240W_A	Ca22chr7A_C_albicans_SC5314:703276-705439	Group1	Group3	OK	4.74258	2.42547	-0.967408	-3.07894	0.00035	0.00193169	yes
XLOC_006722	XLOC_006722	SAP10	Ca22chr4A_C_albicans_SC5314:960911-962273	Group1	Group3	OK	2.29075	1.1729	-0.965745	-1.72489	0.06785	0.146478	no
XLOC_004767	XLOC_004767	C2_06420C_B	Ca22chr2B_C_albicans_SC5314:1305552-1308105	Group1	Group3	OK	13.116	6.72045	-0.964702	-4.46284	5e-05	0.000338333	yes
XLOC_007429	XLOC_007429	C4_04710W_B	Ca22chr4B_C_albicans_SC5314:1009547-1011242	Group1	Group3	OK	6.83255	3.50142	-0.964484	-3.27174	5e-05	0.000338333	yes
XLOC_001687	XLOC_001687	C1_05670W_B	Ca22chr1B_C_albicans_SC5314:1188183-1189437	Group1	Group3	OK	31.0934	15.9383	-0.964111	-5.01836	5e-05	0.000338333	yes
XLOC_000394	XLOC_000394	C1_08490W_A	Ca22chr1A_C_albicans_SC5314:1862510-1863896	Group1	Group3	OK	14.4776	7.43487	-0.961447	-4.19521	5e-05	0.000338333	yes
XLOC_004171	XLOC_004171	C2_05140W_B	Ca22chr2B_C_albicans_SC5314:1060274-1063655	Group1	Group3	OK	2.46686	1.26688	-0.961393	-2.75758	0.0016	0.00714828	yes
XLOC_009793	XLOC_009793	C6_02940C_B	Ca22chr6B_C_albicans_SC5314:606513-607812	Group1	Group3	OK	184.908	95.0055	-0.960723	-5.05119	5e-05	0.000338333	yes
XLOC_011865	XLOC_011865	CR_01730W_B	Ca22chrRB_C_albicans_SC5314:395467-396178	Group1	Group3	OK	48.1542	24.7538	-0.960012	-5.65654	5e-05	0.000338333	yes
XLOC_010199	XLOC_010199	C7_02610C_A	Ca22chr7A_C_albicans_SC5314:558963-559916	Group1	Group3	OK	345.929	177.826	-0.960011	-5.32342	5e-05	0.000338333	yes
XLOC_011101	XLOC_011101	CR_07700W_A	Ca22chrRA_C_albicans_SC5314:1671099-1672311	Group1	Group3	OK	2.3189	1.19272	-0.95918	-1.67321	0.08675	0.177601	no
XLOC_010804	XLOC_010804	CPA2	Ca22chrRA_C_albicans_SC5314:318321-321771	Group1	Group3	OK	14.7178	7.57891	-0.957495	-4.80798	5e-05	0.000338333	yes
XLOC_001135	XLOC_001135	APS3	Ca22chr1A_C_albicans_SC5314:1861720-1862316	Group1	Group3	OK	16.4016	8.44734	-0.95727	-3.52654	0.0073	0.0250771	yes
XLOC_009022	XLOC_009022	PEX7	Ca22chr6A_C_albicans_SC5314:172249-173392	Group1	Group3	OK	7.60131	3.9183	-0.95602	-3.07415	0.0025	0.0103903	yes
XLOC_001102	XLOC_001102	C1_07850C_A	Ca22chr1A_C_albicans_SC5314:1708432-1709872	Group1	Group3	OK	2.10973	1.08811	-0.955236	-1.67392	0.06385	0.139889	no
XLOC_006261	XLOC_006261	C3_02580C_B	Ca22chr3B_C_albicans_SC5314:556592-559552	Group1	Group3	OK	7.58292	3.91209	-0.954812	-1.65684	0.02385	0.0658434	no
XLOC_002549	XLOC_002549	C1_08240C_B	Ca22chr1B_C_albicans_SC5314:1806856-1807849	Group1	Group3	OK	5.47898	2.82667	-0.954801	-2.44491	0.01415	0.0433169	yes
XLOC_010182	XLOC_010182	ECM42	Ca22chr7A_C_albicans_SC5314:470402-471722	Group1	Group3	OK	21.5628	11.1249	-0.954755	-4.50331	5e-05	0.000338333	yes
XLOC_004228	XLOC_004228	C2_06460W_B	Ca22chr2B_C_albicans_SC5314:1314710-1316105	Group1	Group3	OK	26.8116	13.8723	-0.950654	-4.83007	5e-05	0.000338333	yes
XLOC_003214	XLOC_003214	C2_07220W_A	Ca22chr2A_C_albicans_SC5314:1472226-1473021	Group1	Group3	OK	81.1341	41.9789	-0.950645	-6.21612	5e-05	0.000338333	yes
XLOC_011946	XLOC_011946	CR_03470W_B	Ca22chrRB_C_albicans_SC5314:767448-768948	Group1	Group3	OK	2.8052	1.45384	-0.948234	-2.04756	0.0242	0.0666115	no
XLOC_012115	XLOC_012115	CR_07170W_B	Ca22chrRB_C_albicans_SC5314:1563170-1564019	Group1	Group3	OK	5.65271	2.93393	-0.946108	-2.33231	0.0238	0.0657333	no
XLOC_002187	XLOC_002187	C1_01260C_B	Ca22chr1B_C_albicans_SC5314:252047-252500	Group1	Group3	OK	6.1592	3.19698	-0.946032	-1.83793	0.1847	0.313103	no
XLOC_001157	XLOC_001157	C1_08930C_A	Ca22chr1A_C_albicans_SC5314:1939544-1939769	Group1	Group3	OK	19.4354	10.0894	-0.945845	-4.7321	0.5203	0.648478	no
XLOC_002284	XLOC_002284	C1_03170C_B	Ca22chr1B_C_albicans_SC5314:658839-660807	Group1	Group3	OK	2.25602	1.17146	-0.945474	-2.06504	0.01955	0.056094	no
XLOC_008160	XLOC_008160	DES1	Ca22chr5A_C_albicans_SC5314:1178287-1180902	Group1	Group3	OK	142.271	74.1234	-0.940641	-3.54725	0.0002	0.00119193	yes
XLOC_006861	XLOC_006861	PRO3	Ca22chr4A_C_albicans_SC5314:35410-36235	Group1	Group3	OK	62.2989	32.4585	-0.940611	-3.19944	5e-05	0.000338333	yes
XLOC_011558	XLOC_011558	CR_06290C_A	Ca22chrRA_C_albicans_SC5314:1335350-1336430	Group1	Group3	OK	17.8635	9.31173	-0.939891	-4.25352	5e-05	0.000338333	yes
XLOC_006865	XLOC_006865	C4_00320C_A	Ca22chr4A_C_albicans_SC5314:49529-50508	Group1	Group3	OK	6.72246	3.50478	-0.939665	-2.53651	0.0071	0.0245589	yes
XLOC_009425	XLOC_009425	C6_04550C_A	Ca22chr6A_C_albicans_SC5314:1013237-1015511	Group1	Group3	OK	9.12942	4.76086	-0.939301	-3.94368	5e-05	0.000338333	yes
XLOC_000259	XLOC_000259	C1_05670W_A	Ca22chr1A_C_albicans_SC5314:1188180-1189434	Group1	Group3	OK	30.7197	16.0271	-0.938653	-4.90153	5e-05	0.000338333	yes
XLOC_001111	XLOC_001111	C1_07990C_A	Ca22chr1A_C_albicans_SC5314:1741762-1743058	Group1	Group3	OK	26.3609	13.7602	-0.937899	-4.72659	5e-05	0.000338333	yes
XLOC_001875	XLOC_001875	C1_09480W_B	Ca22chr1B_C_albicans_SC5314:2089940-2090348	Group1	Group3	OK	11.8512	6.18697	-0.937725	-2.80177	0.09135	0.18469	no
XLOC_010822	XLOC_010822	CR_01720W_A	Ca22chrRA_C_albicans_SC5314:391749-394848	Group1	Group3	OK	6.74305	3.52072	-0.937533	-3.68691	5e-05	0.000338333	yes
XLOC_012579	XLOC_012579	CR_05790C_B	Ca22chrRB_C_albicans_SC5314:1225857-1228233	Group1	Group3	OK	26.6735	13.9876	-0.931264	-4.65257	5e-05	0.000338333	yes
XLOC_009241	XLOC_009241	COX15	Ca22chr6A_C_albicans_SC5314:124507-125947	Group1	Group3	OK	43.6398	22.9062	-0.929906	-5.10891	5e-05	0.000338333	yes
XLOC_007326	XLOC_007326	C4_02340W_B	Ca22chr4B_C_albicans_SC5314:463634-464018	Group1	Group3	OK	61.5964	32.353	-0.928947	-6.43991	0.00035	0.00193169	yes
XLOC_009697	XLOC_009697	C6_00910C_B	Ca22chr6B_C_albicans_SC5314:178331-181022	Group1	Group3	OK	31.2167	16.3974	-0.92885	-4.62157	5e-05	0.000338333	yes
XLOC_003838	XLOC_003838	GLO2	Ca22chr2A_C_albicans_SC5314:1894127-1894934	Group1	Group3	OK	11.9597	6.28349	-0.928542	-3.30201	0.00165	0.00735649	yes
XLOC_010233	XLOC_010233	C7_03370C_A	Ca22chr7A_C_albicans_SC5314:742536-743631	Group1	Group3	OK	8.86914	4.66493	-0.92694	-3.10622	0.0011	0.0051968	yes
XLOC_003504	XLOC_003504	FAB1	Ca22chr2A_C_albicans_SC5314:377895-385770	Group1	Group3	OK	1.97198	1.03776	-0.926177	-3.34143	5e-05	0.000338333	yes
XLOC_004488	XLOC_004488	C2_00600C_B	Ca22chr2B_C_albicans_SC5314:96812-97526	Group1	Group3	OK	13.2146	6.95627	-0.925742	-3.30515	0.00275	0.0112352	yes
XLOC_006730	XLOC_006730	GYP1	Ca22chr4A_C_albicans_SC5314:1009524-1011219	Group1	Group3	OK	6.57432	3.4625	-0.925027	-3.12699	0.0004	0.00216714	yes
XLOC_007240	XLOC_007240	C4_00430W_B	Ca22chr4B_C_albicans_SC5314:67994-69437	Group1	Group3	OK	5.69956	3.00183	-0.92501	-2.83587	0.0021	0.00899248	yes
XLOC_007133	XLOC_007133	ARO9	Ca22chr4A_C_albicans_SC5314:1213410-1214982	Group1	Group3	OK	6.99476	3.6878	-0.923513	-3.13044	0.0004	0.00216714	yes
XLOC_002041	XLOC_002041	C1_12730W_B	Ca22chr1B_C_albicans_SC5314:2774689-2775697	Group1	Group3	OK	5.89396	3.10933	-0.922632	-2.42226	0.0111	0.0353979	yes
XLOC_000137	XLOC_000137	LYS2	Ca22chr1A_C_albicans_SC5314:588901-593116	Group1	Group3	OK	4.22918	2.23323	-0.921247	-3.43391	5e-05	0.000338333	yes
XLOC_009769	XLOC_009769	C6_02500C_B	Ca22chr6B_C_albicans_SC5314:517664-518849	Group1	Group3	OK	44.7495	23.6631	-0.919233	-5.24886	5e-05	0.000338333	yes
XLOC_007397	XLOC_007397	C4_03960W_B	Ca22chr4B_C_albicans_SC5314:845592-845808	Group1	Group3	OK	33.8393	17.9341	-0.915997	-6.74643	0.36115	0.503764	no
XLOC_010835	XLOC_010835	ECM4	Ca22chrRA_C_albicans_SC5314:463706-464792	Group1	Group3	OK	67.9563	36.0275	-0.915509	-5.18522	5e-05	0.000338333	yes
XLOC_008822	XLOC_008822	C5_02390C_B	Ca22chr5B_C_albicans_SC5314:531800-532745	Group1	Group3	OK	25.9137	13.7417	-0.915151	-4.40305	5e-05	0.000338333	yes
XLOC_006348	XLOC_006348	C3_04310C_B	Ca22chr3B_C_albicans_SC5314:898082-898973	Group1	Group3	OK	2.56544	1.36142	-0.914094	-1.39818	0.13125	0.242491	no
XLOC_000454	XLOC_000454	C1_09610W_A	Ca22chr1A_C_albicans_SC5314:2117862-2118681	Group1	Group3	OK	21.1628	11.2311	-0.914037	-4.10124	5e-05	0.000338333	yes
XLOC_009859	XLOC_009859	C6_04220C_B	Ca22chr6B_C_albicans_SC5314:930916-932194	Group1	Group3	OK	115.213	61.1512	-0.913853	-4.75482	5e-05	0.000338333	yes
XLOC_005774	XLOC_005774	C3_00720W_B	Ca22chr3B_C_albicans_SC5314:133125-135813	Group1	Group3	OK	176.33	93.6331	-0.913184	-4.0196	5e-05	0.000338333	yes
XLOC_011134	XLOC_011134	CR_08350W_A	Ca22chrRA_C_albicans_SC5314:1807224-1808469	Group1	Group3	OK	27.7673	14.7463	-0.913032	-4.60802	5e-05	0.000338333	yes
XLOC_012051	XLOC_012051	CR_05780W_B	Ca22chrRB_C_albicans_SC5314:1224161-1225700	Group1	Group3	OK	8.8235	4.69319	-0.910782	-3.33115	5e-05	0.000338333	yes
XLOC_003980	XLOC_003980	C2_01390W_B	Ca22chr2B_C_albicans_SC5314:243977-245546	Group1	Group3	OK	15.0272	8.0018	-0.909182	-3.94836	5e-05	0.000338333	yes
XLOC_004704	XLOC_004704	C2_05280C_B	Ca22chr2B_C_albicans_SC5314:1089791-1090688	Group1	Group3	OK	3.5119	1.87253	-0.907262	-1.67337	0.0836	0.172129	no
XLOC_003684	XLOC_003684	IDP1	Ca22chr2A_C_albicans_SC5314:1204412-1205714	Group1	Group3	OK	29.8711	15.9341	-0.906629	-4.74121	5e-05	0.000338333	yes
XLOC_004418	XLOC_004418	C2_10050W_B	Ca22chr2B_C_albicans_SC5314:2057912-2062061	Group1	Group3	OK	2.09838	1.11963	-0.906249	-2.61152	0.00105	0.00498961	yes
XLOC_008801	XLOC_008801	C5_02000C_B	Ca22chr5B_C_albicans_SC5314:447064-448639	Group1	Group3	OK	94.2411	50.2951	-0.90594	-4.66664	5e-05	0.000338333	yes
XLOC_004511	XLOC_004511	C2_01110C_B	Ca22chr2B_C_albicans_SC5314:178280-179657	Group1	Group3	OK	29.6405	15.8258	-0.905288	-4.74731	5e-05	0.000338333	yes
XLOC_004061	XLOC_004061	C2_03050W_B	Ca22chr2B_C_albicans_SC5314:615026-616601	Group1	Group3	OK	10.42	5.56379	-0.905212	-3.56475	5e-05	0.000338333	yes
XLOC_000829	XLOC_000829	SNZ1	Ca22chr1A_C_albicans_SC5314:541721-542600	Group1	Group3	OK	12.2915	6.56748	-0.904255	-3.34028	0.00145	0.00657765	yes
XLOC_009688	XLOC_009688	C6_00720C_B	Ca22chr6B_C_albicans_SC5314:124508-125948	Group1	Group3	OK	35.361	18.9647	-0.898838	-4.99724	5e-05	0.000338333	yes
XLOC_004280	XLOC_004280	C2_07420W_B	Ca22chr2B_C_albicans_SC5314:1516400-1517123	Group1	Group3	OK	81.5435	43.7529	-0.898193	-5.88205	5e-05	0.000338333	yes
XLOC_004703	XLOC_004703	C2_05250C_B	Ca22chr2B_C_albicans_SC5314:1077709-1079023	Group1	Group3	OK	14.032	7.53296	-0.897429	-3.83589	5e-05	0.000338333	yes
XLOC_005911	XLOC_005911	C3_03660W_B	Ca22chr3B_C_albicans_SC5314:772072-773989	Group1	Group3	OK	7.5929	4.07881	-0.896503	-3.39714	0.0001	0.000632522	yes
XLOC_003414	XLOC_003414	NAT2	Ca22chr2A_C_albicans_SC5314:22784-23423	Group1	Group3	OK	53.6302	28.8247	-0.895739	-5.28486	5e-05	0.000338333	yes
XLOC_009509	XLOC_009509	C6_01690W_B	Ca22chr6B_C_albicans_SC5314:354100-356305	Group1	Group3	OK	5.85508	3.1472	-0.895623	-3.15511	0.0002	0.00119193	yes
XLOC_003089	XLOC_003089	C2_04490W_A	Ca22chr2A_C_albicans_SC5314:938704-939382	Group1	Group3	OK	80.1621	43.1176	-0.894644	-5.84784	5e-05	0.000338333	yes
XLOC_011977	XLOC_011977	CR_04190W_B	Ca22chrRB_C_albicans_SC5314:937123-938761	Group1	Group3	OK	35.1461	18.9154	-0.893802	-4.77638	5e-05	0.000338333	yes
XLOC_011366	XLOC_011366	GEF2	Ca22chrRA_C_albicans_SC5314:520041-522621	Group1	Group3	OK	4.16061	2.2407	-0.892846	-2.87777	0.0003	0.00169756	yes
XLOC_003829	XLOC_003829	C2_09070C_A	Ca22chr2A_C_albicans_SC5314:1854293-1856705	Group1	Group3	OK	4.92759	2.65586	-0.891705	-3.02098	0.0003	0.00169756	yes
XLOC_001471	XLOC_001471	C1_00850W_B	Ca22chr1B_C_albicans_SC5314:167080-167827	Group1	Group3	OK	8.6108	4.64215	-0.891355	-2.60045	0.01275	0.0396287	yes
XLOC_010592	XLOC_010592	C7_02150C_B	Ca22chr7B_C_albicans_SC5314:470403-471723	Group1	Group3	OK	22.4515	12.1068	-0.890995	-4.31255	5e-05	0.000338333	yes
XLOC_001044	XLOC_001044	C1_06720C_A	Ca22chr1A_C_albicans_SC5314:1436435-1437638	Group1	Group3	OK	8.02608	4.3288	-0.890728	-3.01013	0.00145	0.00657765	yes
XLOC_004071	XLOC_004071	C2_03250W_B	Ca22chr2B_C_albicans_SC5314:672728-674051	Group1	Group3	OK	21.5059	11.6103	-0.889328	-4.26656	5e-05	0.000338333	yes
XLOC_000199	XLOC_000199	IFD6	Ca22chr1A_C_albicans_SC5314:867379-868414	Group1	Group3	OK	22.9404	12.4019	-0.887331	-4.05076	5e-05	0.000338333	yes
XLOC_009664	XLOC_009664	C6_00330C_B	Ca22chr6B_C_albicans_SC5314:54337-56077	Group1	Group3	OK	168.707	91.2192	-0.887115	-4.45445	5e-05	0.000338333	yes
XLOC_010904	XLOC_010904	CR_03470W_A	Ca22chrRA_C_albicans_SC5314:767510-769010	Group1	Group3	OK	2.80532	1.51759	-0.886382	-1.9119	0.02445	0.067129	no
XLOC_010832	XLOC_010832	CR_02060W_A	Ca22chrRA_C_albicans_SC5314:452956-453880	Group1	Group3	OK	2.20177	1.19178	-0.885545	-1.39003	0.17345	0.299344	no
XLOC_007219	XLOC_007219	C4_00050W_B	Ca22chr4B_C_albicans_SC5314:7508-8357	Group1	Group3	OK	21.8761	11.8459	-0.884963	-4.10546	5e-05	0.000338333	yes
XLOC_009641	XLOC_009641	C6_04430W_B	Ca22chr6B_C_albicans_SC5314:987589-991226	Group1	Group3	OK	3.88112	2.1038	-0.883474	-1.33539	0.1458	0.262287	no
XLOC_006256	XLOC_006256	C3_02480C_B	Ca22chr3B_C_albicans_SC5314:539909-541010	Group1	Group3	OK	353.37	191.671	-0.882551	-4.65487	5e-05	0.000338333	yes
XLOC_008443	XLOC_008443	C5_05440C_A	Ca22chr5A_C_albicans_SC5314:1172633-1174892	Group1	Group3	OK	54.9235	29.7981	-0.882205	-4.50113	5e-05	0.000338333	yes
XLOC_009598	XLOC_009598	C6_03470W_B	Ca22chr6B_C_albicans_SC5314:737289-739155	Group1	Group3	OK	13.0383	7.07481	-0.881998	-3.80432	5e-05	0.000338333	yes
XLOC_003435	XLOC_003435	C2_00600C_A	Ca22chr2A_C_albicans_SC5314:96802-97516	Group1	Group3	OK	14.3593	7.79973	-0.880494	-3.32513	0.0027	0.0110797	yes
XLOC_004409	XLOC_004409	C2_09870W_B	Ca22chr2B_C_albicans_SC5314:2018613-2019651	Group1	Group3	OK	10.7129	5.82172	-0.879826	-3.19133	0.00105	0.00498961	yes
XLOC_003576	XLOC_003576	C2_03690C_A	Ca22chr2A_C_albicans_SC5314:776855-779372	Group1	Group3	OK	1.96852	1.07126	-0.877801	-1.99684	0.01105	0.0353252	yes
XLOC_011073	XLOC_011073	CR_07170W_A	Ca22chrRA_C_albicans_SC5314:1563255-1564104	Group1	Group3	OK	4.38852	2.38895	-0.87736	-1.84431	0.07495	0.158179	no
XLOC_006225	XLOC_006225	C3_01940C_B	Ca22chr3B_C_albicans_SC5314:427561-428149	Group1	Group3	OK	40.1788	21.9083	-0.874959	-4.97586	5e-05	0.000338333	yes
XLOC_006858	XLOC_006858	CAR2	Ca22chr4A_C_albicans_SC5314:25875-27186	Group1	Group3	OK	58.7896	32.0615	-0.87472	-4.82911	5e-05	0.000338333	yes
XLOC_008749	XLOC_008749	C5_00930C_B	Ca22chr5B_C_albicans_SC5314:213080-213860	Group1	Group3	OK	105.522	57.551	-0.874637	-5.59805	5e-05	0.000338333	yes
XLOC_000161	XLOC_000161	NGG1	Ca22chr1A_C_albicans_SC5314:686627-688511	Group1	Group3	OK	2.35211	1.28376	-0.873581	-1.9025	0.02465	0.0675639	no
XLOC_000238	XLOC_000238	BRG1	Ca22chr1A_C_albicans_SC5314:1082623-1083892	Group1	Group3	OK	34.706	18.9505	-0.872951	-4.87135	5e-05	0.000338333	yes
XLOC_002746	XLOC_002746	C1_12360C_B	Ca22chr1B_C_albicans_SC5314:2693884-2694508	Group1	Group3	OK	63.9467	34.9648	-0.870968	-5.52637	5e-05	0.000338333	yes
XLOC_002349	XLOC_002349	C1_04310C_B	Ca22chr1B_C_albicans_SC5314:892951-893716	Group1	Group3	OK	4.71025	2.57572	-0.87083	-1.77147	0.07415	0.156899	no
XLOC_006286	XLOC_006286	C3_03050C_B	Ca22chr3B_C_albicans_SC5314:644039-646301	Group1	Group3	OK	4.20219	2.29879	-0.870267	-2.85932	0.00135	0.00618449	yes
XLOC_009254	XLOC_009254	HAL21	Ca22chr6A_C_albicans_SC5314:192960-193944	Group1	Group3	OK	33.3257	18.2347	-0.86995	-4.54013	5e-05	0.000338333	yes
XLOC_002310	XLOC_002310	C1_03670C_B	Ca22chr1B_C_albicans_SC5314:758601-759687	Group1	Group3	OK	10.6508	5.83139	-0.869056	-3.18558	0.00055	0.0028514	yes
XLOC_000287	XLOC_000287	TLO34	Ca22chr1A_C_albicans_SC5314:1292810-1293806	Group1	Group3	OK	32.1439	17.6094	-0.8682	-2.378	0.0003	0.00169756	yes
XLOC_011397	XLOC_011397	HGT18	Ca22chrRA_C_albicans_SC5314:693873-695364	Group1	Group3	OK	9.14737	5.01367	-0.867489	-3.25171	0.0002	0.00119193	yes
XLOC_007143	XLOC_007143	CFL2	Ca22chr4A_C_albicans_SC5314:1276924-1279141	Group1	Group3	OK	140.337	76.9648	-0.866625	-4.16483	5e-05	0.000338333	yes
XLOC_004997	XLOC_004997	PMA1	Ca22chr3A_C_albicans_SC5314:133118-135806	Group1	Group3	OK	179.271	98.3684	-0.865874	-3.80458	5e-05	0.000338333	yes
XLOC_008096	XLOC_008096	C5_04050W_A	Ca22chr5A_C_albicans_SC5314:899278-902074	Group1	Group3	OK	18.7705	10.306	-0.864986	-4.34231	5e-05	0.000338333	yes
XLOC_004633	XLOC_004633	C2_03790C_B	Ca22chr2B_C_albicans_SC5314:801085-801430	Group1	Group3	OK	89.6012	49.2024	-0.864789	-7.47612	0.00015	0.000919245	yes
XLOC_001886	XLOC_001886	C1_09660W_B	Ca22chr1B_C_albicans_SC5314:2126315-2128601	Group1	Group3	OK	1.84691	1.01448	-0.864376	-1.80989	0.02365	0.0654303	no
XLOC_005007	XLOC_005007	KGD1	Ca22chr3A_C_albicans_SC5314:175315-178306	Group1	Group3	OK	33.5115	18.4312	-0.862507	-4.25803	5e-05	0.000338333	yes
XLOC_010198	XLOC_010198	C7_02600C_A	Ca22chr7A_C_albicans_SC5314:554232-558933	Group1	Group3	OK	32.5786	17.9292	-0.861615	-3.93555	5e-05	0.000338333	yes
XLOC_007970	XLOC_007970	C5_01260W_A	Ca22chr5A_C_albicans_SC5314:283847-286220	Group1	Group3	OK	4.47917	2.46541	-0.861406	-2.79957	0.00035	0.00193169	yes
XLOC_002686	XLOC_002686	C1_11010C_B	Ca22chr1B_C_albicans_SC5314:2427088-2428279	Group1	Group3	OK	14.5075	7.9922	-0.86013	-3.66906	5e-05	0.000338333	yes
XLOC_009634	XLOC_009634	C6_04310W_B	Ca22chr6B_C_albicans_SC5314:953406-954144	Group1	Group3	OK	5.47482	3.01677	-0.859807	-1.98195	0.0475	0.112572	no
XLOC_004506	XLOC_004506	C2_00960C_B	Ca22chr2B_C_albicans_SC5314:157864-158422	Group1	Group3	OK	10.9323	6.02474	-0.859631	-2.7224	0.0311	0.0814948	no
XLOC_009804	XLOC_009804	C6_03150C_B	Ca22chr6B_C_albicans_SC5314:661742-662966	Group1	Group3	OK	7.86665	4.3368	-0.859117	-2.86151	0.00175	0.0077019	yes
XLOC_003339	XLOC_003339	EAP1	Ca22chr2A_C_albicans_SC5314:1951209-1953171	Group1	Group3	OK	3.25666	1.79615	-0.858482	-2.33834	0.0091	0.0300221	yes
XLOC_011979	XLOC_011979	CR_04230W_B	Ca22chrRB_C_albicans_SC5314:947367-948096	Group1	Group3	OK	40.2119	22.1875	-0.857877	-4.62214	5e-05	0.000338333	yes
XLOC_001978	XLOC_001978	C1_11580W_B	Ca22chr1B_C_albicans_SC5314:2541310-2541688	Group1	Group3	OK	33.7952	18.6641	-0.856548	-4.63474	0.0084	0.0281851	yes
XLOC_003227	XLOC_003227	C2_07420W_A	Ca22chr2A_C_albicans_SC5314:1516378-1517101	Group1	Group3	OK	88.1595	48.7794	-0.853845	-5.7259	5e-05	0.000338333	yes
XLOC_004006	XLOC_004006	C2_02020W_B	Ca22chr2B_C_albicans_SC5314:389583-391968	Group1	Group3	OK	11.0428	6.11191	-0.853406	-3.70368	5e-05	0.000338333	yes
XLOC_010173	XLOC_010173	C7_01940C_A	Ca22chr7A_C_albicans_SC5314:413291-416609	Group1	Group3	OK	3.33435	1.84849	-0.851061	-2.8082	0.0005	0.00263636	yes
XLOC_005136	XLOC_005136	C3_03680W_A	Ca22chr3A_C_albicans_SC5314:777343-779113	Group1	Group3	OK	26.9836	14.962	-0.850776	-4.56537	5e-05	0.000338333	yes
XLOC_002416	XLOC_002416	C1_05440C_B	Ca22chr1B_C_albicans_SC5314:1141074-1142832	Group1	Group3	OK	2.52428	1.40013	-0.850315	-1.88755	0.0257	0.0699109	no
XLOC_000312	XLOC_000312	C1_06670W_A	Ca22chr1A_C_albicans_SC5314:1425322-1427644	Group1	Group3	OK	3.24691	1.80107	-0.850214	-2.40134	0.004	0.0153117	yes
XLOC_008763	XLOC_008763	C5_01230C_B	Ca22chr5B_C_albicans_SC5314:274458-275358	Group1	Group3	OK	38.49	21.3736	-0.848652	-4.65258	5e-05	0.000338333	yes
XLOC_002362	XLOC_002362	C1_04480C_B	Ca22chr1B_C_albicans_SC5314:921751-925945	Group1	Group3	OK	3.18575	1.76936	-0.848402	-2.99218	5e-05	0.000338333	yes
XLOC_008017	XLOC_008017	C5_02380W_A	Ca22chr5A_C_albicans_SC5314:529670-531464	Group1	Group3	OK	28.3687	15.7639	-0.847679	-4.54604	5e-05	0.000338333	yes
XLOC_005784	XLOC_005784	C3_00880W_B	Ca22chr3B_C_albicans_SC5314:175318-178309	Group1	Group3	OK	33.3175	18.5188	-0.847293	-4.18594	5e-05	0.000338333	yes
XLOC_004392	XLOC_004392	C2_09530W_B	Ca22chr2B_C_albicans_SC5314:1951122-1953084	Group1	Group3	OK	4.15519	2.31192	-0.845819	-2.57137	0.0047	0.0174364	yes
XLOC_008210	XLOC_008210	GIT3	Ca22chr5A_C_albicans_SC5314:202589-204197	Group1	Group3	OK	37.6476	20.9649	-0.844579	-4.56902	5e-05	0.000338333	yes
XLOC_001960	XLOC_001960	C1_11150W_B	Ca22chr1B_C_albicans_SC5314:2451403-2452099	Group1	Group3	OK	11.5197	6.41699	-0.844132	-2.87289	0.0102	0.0329484	yes
XLOC_000152	XLOC_000152	C1_03100W_A	Ca22chr1A_C_albicans_SC5314:645103-649550	Group1	Group3	OK	18.5777	10.3529	-0.843533	-4.13479	5e-05	0.000338333	yes
XLOC_010937	XLOC_010937	CR_04230W_A	Ca22chrRA_C_albicans_SC5314:947437-948166	Group1	Group3	OK	42.8103	23.8811	-0.842091	-4.6371	5e-05	0.000338333	yes
XLOC_004591	XLOC_004591	C2_02780C_B	Ca22chr2B_C_albicans_SC5314:555630-556575	Group1	Group3	OK	2.53865	1.41755	-0.840659	-1.43443	0.15615	0.275939	no
XLOC_001368	XLOC_001368	AGC1	Ca22chr1A_C_albicans_SC5314:2919984-2922180	Group1	Group3	OK	7.50726	4.19255	-0.840458	-3.21279	0.00015	0.000919245	yes
XLOC_010228	XLOC_010228	LIP8	Ca22chr7A_C_albicans_SC5314:727463-728846	Group1	Group3	OK	3.8231	2.13519	-0.840379	-2.08784	0.0186	0.053772	no
XLOC_006633	XLOC_006633	C4_02460W_A	Ca22chr4A_C_albicans_SC5314:497491-498130	Group1	Group3	OK	2.81311	1.57176	-0.839782	-1.26411	0.28145	0.424889	no
XLOC_000067	XLOC_000067	C1_01300W_A	Ca22chr1A_C_albicans_SC5314:257920-258904	Group1	Group3	OK	59.416	33.2051	-0.839444	-5.15468	5e-05	0.000338333	yes
XLOC_009245	XLOC_009245	C6_00800C_A	Ca22chr6A_C_albicans_SC5314:142323-144471	Group1	Group3	OK	19.7976	11.066	-0.839194	-4.34041	5e-05	0.000338333	yes
XLOC_006313	XLOC_006313	C3_03480C_B	Ca22chr3B_C_albicans_SC5314:739097-740660	Group1	Group3	OK	12.0072	6.71374	-0.838708	-3.53594	5e-05	0.000338333	yes
XLOC_005076	XLOC_005076	C3_02340W_A	Ca22chr3A_C_albicans_SC5314:511297-512449	Group1	Group3	OK	3.7017	2.07375	-0.835942	-1.87015	0.03205	0.0834122	no
XLOC_000098	XLOC_000098	HGT1	Ca22chr1A_C_albicans_SC5314:406672-408310	Group1	Group3	OK	3.22217	1.80557	-0.835584	-2.02352	0.0169	0.0498784	yes
XLOC_001739	XLOC_001739	C1_06660W_B	Ca22chr1B_C_albicans_SC5314:1422938-1424639	Group1	Group3	OK	35.4983	19.9077	-0.834421	-4.22311	5e-05	0.000338333	yes
XLOC_000388	XLOC_000388	TKL1	Ca22chr1A_C_albicans_SC5314:1826585-1828619	Group1	Group3	OK	371.698	208.691	-0.832762	-3.63085	5e-05	0.000338333	yes
XLOC_008675	XLOC_008675	C5_05050W_B	Ca22chr5B_C_albicans_SC5314:1108006-1109059	Group1	Group3	OK	10098.7	5670.53	-0.832618	-1.33018	0.1348	0.247152	no
XLOC_011625	XLOC_011625	CR_07640C_A	Ca22chrRA_C_albicans_SC5314:1658502-1659099	Group1	Group3	OK	36.2412	20.3584	-0.832011	-4.49819	0.0002	0.00119193	yes
XLOC_007634	XLOC_007634	C4_01750C_B	Ca22chr4B_C_albicans_SC5314:345979-347059	Group1	Group3	OK	6716.55	3774.23	-0.831537	-1.60576	0.0778	0.163239	no
XLOC_010024	XLOC_010024	C7_02850W_A	Ca22chr7A_C_albicans_SC5314:614916-616851	Group1	Group3	OK	5.67793	3.19188	-0.830959	-2.80791	0.00135	0.00618449	yes
XLOC_008140	XLOC_008140	ADH1	Ca22chr5A_C_albicans_SC5314:1107879-1108932	Group1	Group3	OK	9424.37	5300.79	-0.830187	-1.38108	0.1203	0.225923	no
XLOC_003553	XLOC_003553	C2_03020C_A	Ca22chr2A_C_albicans_SC5314:606158-608219	Group1	Group3	OK	22.9931	12.9544	-0.82776	-4.44393	5e-05	0.000338333	yes
XLOC_004606	XLOC_004606	C2_03020C_B	Ca22chr2B_C_albicans_SC5314:606157-608218	Group1	Group3	OK	19.1749	10.8062	-0.827362	-4.22744	5e-05	0.000338333	yes
XLOC_000934	XLOC_000934	TUS1	Ca22chr1A_C_albicans_SC5314:921714-925908	Group1	Group3	OK	4.01297	2.26192	-0.827121	-3.21389	0.0001	0.000632522	yes
XLOC_003343	XLOC_003343	C2_09620W_A	Ca22chr2A_C_albicans_SC5314:1968950-1971660	Group1	Group3	OK	11.9151	6.72789	-0.82457	-3.47558	5e-05	0.000338333	yes
XLOC_010044	XLOC_010044	CPY1	Ca22chr7A_C_albicans_SC5314:740653-742282	Group1	Group3	OK	201.658	113.888	-0.824298	-4.11719	5e-05	0.000338333	yes
XLOC_010232	XLOC_010232	C7_03350C_A	Ca22chr7A_C_albicans_SC5314:738907-739837	Group1	Group3	OK	5.22542	2.95129	-0.824199	-2.04085	0.0285	0.076125	no
XLOC_012667	XLOC_012667	CR_07640C_B	Ca22chrRB_C_albicans_SC5314:1657900-1658497	Group1	Group3	OK	34.4834	19.4784	-0.824023	-4.38754	0.00015	0.000919245	yes
XLOC_000241	XLOC_000241	C1_05280W_A	Ca22chr1A_C_albicans_SC5314:1109134-1110883	Group1	Group3	OK	12.0715	6.82365	-0.822984	-3.47352	5e-05	0.000338333	yes
XLOC_008195	XLOC_008195	SAM51	Ca22chr5A_C_albicans_SC5314:144756-146283	Group1	Group3	OK	6.5597	3.71047	-0.822028	-2.74186	0.00245	0.0102217	yes
XLOC_012464	XLOC_012464	CR_03620C_B	Ca22chrRB_C_albicans_SC5314:801081-803685	Group1	Group3	OK	2.00681	1.1356	-0.82144	-1.96687	0.0186	0.053772	no
XLOC_009050	XLOC_009050	C6_01470W_A	Ca22chr6A_C_albicans_SC5314:294634-296263	Group1	Group3	OK	11.9951	6.78798	-0.821394	-3.48415	0.0001	0.000632522	yes
XLOC_000264	XLOC_000264	C1_05790W_A	Ca22chr1A_C_albicans_SC5314:1210685-1210895	Group1	Group3	OK	24.5768	13.9193	-0.820208	-5.24912	0.494	0.624688	no
XLOC_000163	XLOC_000163	C1_03360W_A	Ca22chr1A_C_albicans_SC5314:701715-705948	Group1	Group3	OK	5.68273	3.21886	-0.820034	-3.3663	5e-05	0.000338333	yes
XLOC_006903	XLOC_006903	AGP2	Ca22chr4A_C_albicans_SC5314:223818-225525	Group1	Group3	OK	22.7398	12.8844	-0.819593	-4.24593	5e-05	0.000338333	yes
XLOC_009692	XLOC_009692	C6_00800C_B	Ca22chr6B_C_albicans_SC5314:142323-144471	Group1	Group3	OK	20.4764	11.6135	-0.818154	-4.26088	5e-05	0.000338333	yes
XLOC_000409	XLOC_000409	C1_08780W_A	Ca22chr1A_C_albicans_SC5314:1912019-1913675	Group1	Group3	OK	113.146	64.1923	-0.817717	-4.16387	5e-05	0.000338333	yes
XLOC_007728	XLOC_007728	C4_03540C_B	Ca22chr4B_C_albicans_SC5314:752878-754639	Group1	Group3	OK	3.91784	2.22697	-0.814979	-2.26038	0.0072	0.0247729	yes
XLOC_011133	XLOC_011133	CYS3	Ca22chrRA_C_albicans_SC5314:1805595-1806795	Group1	Group3	OK	60.7062	34.5197	-0.814423	-4.66488	5e-05	0.000338333	yes
XLOC_002220	XLOC_002220	C1_01890C_B	Ca22chr1B_C_albicans_SC5314:389279-390809	Group1	Group3	OK	9.20649	5.23963	-0.813187	-3.13377	0.00035	0.00193169	yes
XLOC_010935	XLOC_010935	SRV2	Ca22chrRA_C_albicans_SC5314:937196-938834	Group1	Group3	OK	32.5907	18.5651	-0.811872	-4.52849	5e-05	0.000338333	yes
XLOC_009296	XLOC_009296	DOG1	Ca22chr6A_C_albicans_SC5314:392014-392737	Group1	Group3	OK	39.5025	22.5281	-0.810218	-4.3855	5e-05	0.000338333	yes
XLOC_003873	XLOC_003873	C2_10010C_A	Ca22chr2A_C_albicans_SC5314:2049480-2050200	Group1	Group3	OK	27.8151	15.8706	-0.809509	-4.10426	0.0002	0.00119193	yes
XLOC_009604	XLOC_009604	C6_03610W_B	Ca22chr6B_C_albicans_SC5314:767623-769588	Group1	Group3	OK	4.12331	2.35714	-0.806764	-2.45311	0.00535	0.0193506	yes
XLOC_005938	XLOC_005938	C3_04170W_B	Ca22chr3B_C_albicans_SC5314:869555-869960	Group1	Group3	OK	8.60733	4.92508	-0.805418	-2.00491	0.1921	0.322533	no
XLOC_008514	XLOC_008514	C5_01420W_B	Ca22chr5B_C_albicans_SC5314:318334-318654	Group1	Group3	OK	54.7428	31.3266	-0.805281	-6.63054	0.0666	0.144356	no
XLOC_000613	XLOC_000613	RVS162	Ca22chr1A_C_albicans_SC5314:2774633-2775641	Group1	Group3	OK	9.24039	5.28866	-0.805051	-2.747	0.00485	0.0178907	yes
XLOC_011031	XLOC_011031	CR_06170W_A	Ca22chrRA_C_albicans_SC5314:1321746-1322535	Group1	Group3	OK	58.7087	33.6242	-0.804073	-4.95531	5e-05	0.000338333	yes
XLOC_006183	XLOC_006183	C3_01180C_B	Ca22chr3B_C_albicans_SC5314:240907-244171	Group1	Group3	OK	16.7965	9.62428	-0.80341	-3.99593	5e-05	0.000338333	yes
XLOC_009287	XLOC_009287	ATG15	Ca22chr6A_C_albicans_SC5314:366436-368230	Group1	Group3	OK	6.44898	3.69712	-0.802669	-2.799	0.00105	0.00498961	yes
XLOC_004123	XLOC_004123	C2_04230W_B	Ca22chr2B_C_albicans_SC5314:887805-888987	Group1	Group3	OK	59.7385	34.3015	-0.800392	-4.47291	5e-05	0.000338333	yes
XLOC_007492	XLOC_007492	C4_06060W_B	Ca22chr4B_C_albicans_SC5314:1341832-1351084	Group1	Group3	OK	3.87401	2.22531	-0.799819	-3.64266	5e-05	0.000338333	yes
XLOC_000581	XLOC_000581	RPN2	Ca22chr1A_C_albicans_SC5314:2635305-2638164	Group1	Group3	OK	3.82567	2.19879	-0.799001	-2.6432	0.00095	0.00457126	yes
XLOC_002731	XLOC_002731	C1_12070C_B	Ca22chr1B_C_albicans_SC5314:2639167-2641048	Group1	Group3	OK	2.84145	1.63387	-0.798332	-1.97488	0.0202	0.0576028	no
XLOC_001089	XLOC_001089	BBC1	Ca22chr1A_C_albicans_SC5314:1631816-1634681	Group1	Group3	OK	17.0574	9.81358	-0.797548	-4.12683	5e-05	0.000338333	yes
XLOC_006574	XLOC_006574	CRD2	Ca22chr4A_C_albicans_SC5314:233629-233860	Group1	Group3	OK	795.859	458.448	-0.795754	-21.8372	5e-05	0.000338333	yes
XLOC_000930	XLOC_000930	C1_04430C_A	Ca22chr1A_C_albicans_SC5314:916436-917263	Group1	Group3	OK	43.6779	25.1688	-0.795268	-3.12737	5e-05	0.000338333	yes
XLOC_005137	XLOC_005137	C3_03690W_A	Ca22chr3A_C_albicans_SC5314:779860-780721	Group1	Group3	OK	12.4109	7.1528	-0.795021	-3.04216	0.0033	0.0130394	yes
XLOC_001640	XLOC_001640	C1_04590W_B	Ca22chr1B_C_albicans_SC5314:946288-946477	Group1	Group3	OK	82.8629	47.7616	-0.794874	-11.539	0.3461	0.490032	no
XLOC_003711	XLOC_003711	SCP1	Ca22chr2A_C_albicans_SC5314:1301183-1301768	Group1	Group3	OK	8.31029	4.7905	-0.794723	-2.17547	0.05515	0.125571	no
XLOC_005091	XLOC_005091	C3_02710W_A	Ca22chr3A_C_albicans_SC5314:588382-589213	Group1	Group3	OK	243.224	140.329	-0.793475	-16.6884	0.00715	0.0246269	yes
XLOC_002358	XLOC_002358	C1_04430C_B	Ca22chr1B_C_albicans_SC5314:916471-917298	Group1	Group3	OK	21.4206	12.36	-0.793323	-2.514	0.0004	0.00216714	yes
XLOC_004196	XLOC_004196	C2_05660W_B	Ca22chr2B_C_albicans_SC5314:1156998-1159950	Group1	Group3	OK	12.8895	7.43996	-0.792834	-3.93927	5e-05	0.000338333	yes
XLOC_004510	XLOC_004510	C2_01090C_B	Ca22chr2B_C_albicans_SC5314:176484-176901	Group1	Group3	OK	38.4344	22.1862	-0.792733	-4.65249	0.0044	0.0165791	yes
XLOC_000305	XLOC_000305	C1_06560W_A	Ca22chr1A_C_albicans_SC5314:1404815-1406129	Group1	Group3	OK	8.92647	5.15505	-0.792104	-2.91041	0.00185	0.00808178	yes
XLOC_000440	XLOC_000440	RIM20	Ca22chr1A_C_albicans_SC5314:2067843-2070201	Group1	Group3	OK	3.30373	1.90855	-0.79162	-2.33222	0.00535	0.0193506	yes
XLOC_004681	XLOC_004681	C2_04850C_B	Ca22chr2B_C_albicans_SC5314:1013042-1014449	Group1	Group3	OK	44.1098	25.5131	-0.789859	-4.59878	5e-05	0.000338333	yes
XLOC_000969	XLOC_000969	CUE5	Ca22chr1A_C_albicans_SC5314:1094678-1095959	Group1	Group3	OK	65.4363	37.8536	-0.789659	-4.40951	5e-05	0.000338333	yes
XLOC_007809	XLOC_007809	C4_05110C_B	Ca22chr4B_C_albicans_SC5314:1097250-1099198	Group1	Group3	OK	101.647	58.8905	-0.787459	-4.6062	5e-05	0.000338333	yes
XLOC_006880	XLOC_006880	MUC1	Ca22chr4A_C_albicans_SC5314:104410-107074	Group1	Group3	OK	11.2891	6.5467	-0.786092	-3.6956	5e-05	0.000338333	yes
XLOC_005738	XLOC_005738	TLO8	Ca22chr3A_C_albicans_SC5314:1787604-1788114	Group1	Group3	OK	24.7133	14.3368	-0.785561	-3.71339	0.0045	0.0168776	yes
XLOC_007109	XLOC_007109	MYO5	Ca22chr4A_C_albicans_SC5314:1092125-1096076	Group1	Group3	OK	10.4963	6.08939	-0.785507	-3.89149	5e-05	0.000338333	yes
XLOC_012437	XLOC_012437	CR_03020C_B	Ca22chrRB_C_albicans_SC5314:691323-692106	Group1	Group3	OK	39.4509	22.9012	-0.784634	-4.32055	5e-05	0.000338333	yes
XLOC_001740	XLOC_001740	C1_06670W_B	Ca22chr1B_C_albicans_SC5314:1425356-1427678	Group1	Group3	OK	2.9749	1.72721	-0.784394	-2.17103	0.0075	0.0256286	yes
XLOC_001054	XLOC_001054	C1_06920C_A	Ca22chr1A_C_albicans_SC5314:1473494-1474850	Group1	Group3	OK	10.7068	6.21658	-0.784333	-3.13689	0.0003	0.00169756	yes
XLOC_007688	XLOC_007688	C4_02720C_B	Ca22chr4B_C_albicans_SC5314:558892-559831	Group1	Group3	OK	20.0963	11.6707	-0.78404	-3.7084	0.0002	0.00119193	yes
XLOC_006881	XLOC_006881	SPC2	Ca22chr4A_C_albicans_SC5314:108409-108919	Group1	Group3	OK	7.06241	4.1077	-0.78183	-1.92732	0.14815	0.265338	no
XLOC_000221	XLOC_000221	LPG20	Ca22chr1A_C_albicans_SC5314:984728-985775	Group1	Group3	OK	21.3205	12.4068	-0.781109	-3.5659	5e-05	0.000338333	yes
XLOC_007223	XLOC_007223	C4_00130W_B	Ca22chr4B_C_albicans_SC5314:19716-20442	Group1	Group3	OK	305.79	177.994	-0.780712	-4.95468	5e-05	0.000338333	yes
XLOC_007939	XLOC_007939	C5_00570W_A	Ca22chr5A_C_albicans_SC5314:125109-130260	Group1	Group3	OK	10.2	5.94466	-0.778907	-3.7752	5e-05	0.000338333	yes
XLOC_003650	XLOC_003650	AAT1	Ca22chr2A_C_albicans_SC5314:1077699-1079013	Group1	Group3	OK	14.8318	8.6483	-0.778202	-3.3644	0.00025	0.00145	yes
XLOC_008771	XLOC_008771	C5_01470C_B	Ca22chr5B_C_albicans_SC5314:328250-329759	Group1	Group3	OK	7.06392	4.1191	-0.778141	-2.72886	0.002	0.00866711	yes
XLOC_009309	XLOC_009309	C6_02190C_A	Ca22chr6A_C_albicans_SC5314:454197-455418	Group1	Group3	OK	12.6795	7.3949	-0.777891	-3.2209	0.0005	0.00263636	yes
XLOC_001715	XLOC_001715	C1_06180W_B	Ca22chr1B_C_albicans_SC5314:1292816-1293812	Group1	Group3	OK	26.8666	15.6723	-0.777602	-2.23366	0.00185	0.00808178	yes
XLOC_011537	XLOC_011537	ACO2	Ca22chrRA_C_albicans_SC5314:1225927-1228303	Group1	Group3	OK	23.6239	13.7826	-0.777394	-4.02993	5e-05	0.000338333	yes
XLOC_005479	XLOC_005479	CCP1	Ca22chr3A_C_albicans_SC5314:539889-540990	Group1	Group3	OK	422.008	246.359	-0.776507	-4.02623	5e-05	0.000338333	yes
XLOC_005062	XLOC_005062	C3_02030W_A	Ca22chr3A_C_albicans_SC5314:445555-446539	Group1	Group3	OK	15.51	9.05615	-0.77623	-3.33103	0.0008	0.00391916	yes
XLOC_001816	XLOC_001816	C1_08320W_B	Ca22chr1B_C_albicans_SC5314:1826605-1828639	Group1	Group3	OK	405.981	237.092	-0.775962	-3.31989	0.0001	0.000632522	yes
XLOC_010454	XLOC_010454	C7_03360W_B	Ca22chr7B_C_albicans_SC5314:740679-742308	Group1	Group3	OK	216.466	126.437	-0.77572	-3.85594	5e-05	0.000338333	yes
XLOC_001732	XLOC_001732	C1_06550W_B	Ca22chr1B_C_albicans_SC5314:1398202-1404583	Group1	Group3	OK	25.204	14.7333	-0.774574	-3.49612	5e-05	0.000338333	yes
XLOC_011423	XLOC_011423	CR_03640C_A	Ca22chrRA_C_albicans_SC5314:808437-809547	Group1	Group3	OK	18.0581	10.5625	-0.773692	-3.4357	0.0002	0.00119193	yes
XLOC_004431	XLOC_004431	C2_10240W_B	Ca22chr2B_C_albicans_SC5314:2107632-2108844	Group1	Group3	OK	28.5167	16.6801	-0.773677	-3.97104	5e-05	0.000338333	yes
XLOC_012600	XLOC_012600	CR_06290C_B	Ca22chrRB_C_albicans_SC5314:1335273-1336353	Group1	Group3	OK	14.1709	8.29364	-0.772854	-3.27872	0.00065	0.0032936	yes
XLOC_000532	XLOC_000532	C1_11150W_A	Ca22chr1A_C_albicans_SC5314:2451372-2452068	Group1	Group3	OK	8.90722	5.21313	-0.772824	-2.33511	0.02895	0.076853	no
XLOC_003149	XLOC_003149	C2_05810W_A	Ca22chr2A_C_albicans_SC5314:1189181-1190819	Group1	Group3	OK	2.27625	1.3331	-0.771877	-1.63972	0.06475	0.141052	no
XLOC_009268	XLOC_009268	C6_01330C_A	Ca22chr6A_C_albicans_SC5314:266125-266865	Group1	Group3	OK	3.56844	2.0909	-0.771173	-1.31829	0.20505	0.338416	no
XLOC_007579	XLOC_007579	C4_00600C_B	Ca22chr4B_C_albicans_SC5314:104417-107081	Group1	Group3	OK	10.3602	6.0721	-0.770784	-3.52587	5e-05	0.000338333	yes
XLOC_001823	XLOC_001823	C1_08510W_B	Ca22chr1B_C_albicans_SC5314:1866425-1867061	Group1	Group3	OK	11.1479	6.53427	-0.770677	-2.51138	0.0179	0.0521428	no
XLOC_003190	XLOC_003190	GRE2	Ca22chr2A_C_albicans_SC5314:1376329-1377367	Group1	Group3	OK	7.20562	4.22616	-0.769775	-2.35857	0.0094	0.0307774	yes
XLOC_007502	XLOC_007502	C4_06340W_B	Ca22chr4B_C_albicans_SC5314:1407100-1409854	Group1	Group3	OK	5.44143	3.19151	-0.769746	-2.91123	0.0001	0.000632522	yes
XLOC_003143	XLOC_003143	PNG2	Ca22chr2A_C_albicans_SC5314:1156981-1159933	Group1	Group3	OK	13.4418	7.89442	-0.767816	-3.87524	5e-05	0.000338333	yes
XLOC_005928	XLOC_005928	C3_03930W_B	Ca22chr3B_C_albicans_SC5314:819725-820757	Group1	Group3	OK	2.89893	1.70282	-0.767595	-1.38449	0.1123	0.21551	no
XLOC_004537	XLOC_004537	C2_01680C_B	Ca22chr2B_C_albicans_SC5314:301832-304172	Group1	Group3	OK	18.2692	10.7397	-0.766465	-3.98783	5e-05	0.000338333	yes
XLOC_011545	XLOC_011545	ADP1	Ca22chrRA_C_albicans_SC5314:1245827-1248944	Group1	Group3	OK	4.31621	2.53741	-0.766407	-2.74932	0.0003	0.00169756	yes
XLOC_005406	XLOC_005406	C3_01180C_A	Ca22chr3A_C_albicans_SC5314:240893-244154	Group1	Group3	OK	17.2961	10.1709	-0.766	-3.86875	5e-05	0.000338333	yes
XLOC_006258	XLOC_006258	C3_02510C_B	Ca22chr3B_C_albicans_SC5314:548159-549377	Group1	Group3	OK	9.20418	5.41396	-0.765606	-2.81166	0.00215	0.0091643	yes
XLOC_006793	XLOC_006793	VPS13	Ca22chr4A_C_albicans_SC5314:1341802-1351054	Group1	Group3	OK	4.22267	2.48457	-0.765159	-3.58692	5e-05	0.000338333	yes
XLOC_003630	XLOC_003630	ARH2	Ca22chr2A_C_albicans_SC5314:1023075-1023824	Group1	Group3	OK	19.0621	11.2193	-0.764726	-3.32092	0.00155	0.00697285	yes
XLOC_002348	XLOC_002348	C1_04300C_B	Ca22chr1B_C_albicans_SC5314:890414-892352	Group1	Group3	OK	238.657	140.501	-0.764354	-3.51916	5e-05	0.000338333	yes
XLOC_008307	XLOC_008307	GAP1	Ca22chr5A_C_albicans_SC5314:626059-627808	Group1	Group3	OK	28.1739	16.589	-0.764132	-4.16674	5e-05	0.000338333	yes
XLOC_001847	XLOC_001847	C1_09000W_B	Ca22chr1B_C_albicans_SC5314:1960320-1961973	Group1	Group3	OK	12.7308	7.49812	-0.763725	-3.27257	0.0002	0.00119193	yes
XLOC_005868	XLOC_005868	C3_02710W_B	Ca22chr3B_C_albicans_SC5314:588395-589226	Group1	Group3	OK	316.055	186.156	-0.763661	-18.7219	0.0033	0.0130394	yes
XLOC_006290	XLOC_006290	C3_03140C_B	Ca22chr3B_C_albicans_SC5314:667508-669221	Group1	Group3	OK	2.40211	1.41517	-0.763327	-1.67272	0.046	0.110264	no
XLOC_007877	XLOC_007877	C4_06480C_B	Ca22chr4B_C_albicans_SC5314:1437656-1438925	Group1	Group3	OK	3.11722	1.83727	-0.762695	-1.6483	0.0518	0.120005	no
XLOC_003365	XLOC_003365	C2_10050W_A	Ca22chr2A_C_albicans_SC5314:2057987-2062139	Group1	Group3	OK	2.25349	1.32873	-0.762111	-2.35368	0.0022	0.00935288	yes
XLOC_008432	XLOC_008432	C5_05240C_A	Ca22chr5A_C_albicans_SC5314:1146492-1147437	Group1	Group3	OK	2.58171	1.52279	-0.761608	-1.27	0.18745	0.316615	no
XLOC_009346	XLOC_009346	C6_02940C_A	Ca22chr6A_C_albicans_SC5314:606560-607859	Group1	Group3	OK	115.723	68.3079	-0.760554	-4.03291	5e-05	0.000338333	yes
XLOC_002637	XLOC_002637	C1_10090C_B	Ca22chr1B_C_albicans_SC5314:2209393-2211940	Group1	Group3	OK	11.7221	6.92298	-0.759767	-3.45457	5e-05	0.000338333	yes
XLOC_004323	XLOC_004323	C2_08120W_B	Ca22chr2B_C_albicans_SC5314:1646073-1647401	Group1	Group3	OK	8.57803	5.06767	-0.759322	-2.70736	0.0047	0.0174364	yes
XLOC_003735	XLOC_003735	PST1	Ca22chr2A_C_albicans_SC5314:1412525-1413122	Group1	Group3	OK	17.8106	10.5237	-0.759103	-3.11696	0.00895	0.0295874	yes
XLOC_007190	XLOC_007190	C4_06730C_A	Ca22chr4A_C_albicans_SC5314:1498920-1500297	Group1	Group3	OK	4.74663	2.80462	-0.759099	-2.10864	0.0126	0.0392941	yes
XLOC_000920	XLOC_000920	SSA2	Ca22chr1A_C_albicans_SC5314:890372-892310	Group1	Group3	OK	242.845	143.586	-0.758122	-3.47801	5e-05	0.000338333	yes
XLOC_007602	XLOC_007602	C4_01100C_B	Ca22chr4B_C_albicans_SC5314:223849-225556	Group1	Group3	OK	12.9896	7.68197	-0.757806	-3.32302	0.0002	0.00119193	yes
XLOC_001243	XLOC_001243	ASR1	Ca22chr1A_C_albicans_SC5314:2383418-2384576	Group1	Group3	OK	4.23574	2.50729	-0.756484	-1.90257	0.03585	0.0911117	no
XLOC_003580	XLOC_003580	ASR3	Ca22chr2A_C_albicans_SC5314:801060-801405	Group1	Group3	OK	62.6244	37.082	-0.756005	-5.80719	0.003	0.0121119	yes
XLOC_002885	XLOC_002885	C2_00590W_A	Ca22chr2A_C_albicans_SC5314:95114-96695	Group1	Group3	OK	6.91758	4.10084	-0.754347	-2.60798	0.0023	0.00969552	yes
XLOC_001565	XLOC_001565	C1_02820W_B	Ca22chr1B_C_albicans_SC5314:588932-593147	Group1	Group3	OK	4.59247	2.72297	-0.75409	-2.92072	0.0001	0.000632522	yes
XLOC_004396	XLOC_004396	C2_09620W_B	Ca22chr2B_C_albicans_SC5314:1968870-1971580	Group1	Group3	OK	10.1362	6.01376	-0.75318	-3.10805	0.00015	0.000919245	yes
XLOC_008261	XLOC_008261	C5_01880C_A	Ca22chr5A_C_albicans_SC5314:427194-427842	Group1	Group3	OK	9.51427	5.64997	-0.751849	-2.29023	0.0322	0.0836685	no
XLOC_009419	XLOC_009419	C6_04470C_A	Ca22chr6A_C_albicans_SC5314:992872-995203	Group1	Group3	OK	4.42137	2.62803	-0.750513	-2.49983	0.0028	0.0113894	yes
XLOC_008265	XLOC_008265	C5_01960C_A	Ca22chr5A_C_albicans_SC5314:438133-440017	Group1	Group3	OK	27.1649	16.1466	-0.750511	-4.10708	5e-05	0.000338333	yes
XLOC_002201	XLOC_002201	C1_01520C_B	Ca22chr1B_C_albicans_SC5314:305329-306034	Group1	Group3	OK	79.7863	47.4305	-0.750325	-5.14329	5e-05	0.000338333	yes
XLOC_001649	XLOC_001649	C1_04740W_B	Ca22chr1B_C_albicans_SC5314:984764-985811	Group1	Group3	OK	22.8702	13.5961	-0.750271	-3.51059	5e-05	0.000338333	yes
XLOC_000550	XLOC_000550	C1_11580W_A	Ca22chr1A_C_albicans_SC5314:2541280-2541658	Group1	Group3	OK	52.3227	31.1368	-0.748818	-5.18103	0.0028	0.0113894	yes
XLOC_006201	XLOC_006201	C3_01500C_B	Ca22chr3B_C_albicans_SC5314:318195-320058	Group1	Group3	OK	14.5549	8.66572	-0.748112	-3.35657	5e-05	0.000338333	yes
XLOC_006935	XLOC_006935	FBA1	Ca22chr4A_C_albicans_SC5314:345919-346999	Group1	Group3	OK	6875.34	4095.77	-0.747296	-1.42178	0.1085	0.210017	no
XLOC_008691	XLOC_008691	C5_05380W_B	Ca22chr5B_C_albicans_SC5314:1164629-1166006	Group1	Group3	OK	44.4602	26.4965	-0.746711	-3.95547	5e-05	0.000338333	yes
XLOC_008584	XLOC_008584	C5_03030W_B,C5_03040W_B	Ca22chr5B_C_albicans_SC5314:672524-676008	Group1	Group3	OK	5.46529	3.25727	-0.746633	-2.49097	0.001	0.00478351	yes
XLOC_005000	XLOC_005000	ERG4	Ca22chr3A_C_albicans_SC5314:143567-144977	Group1	Group3	OK	69.3351	41.3306	-0.746376	-4.02512	5e-05	0.000338333	yes
XLOC_002029	XLOC_002029	C1_12490W_B	Ca22chr1B_C_albicans_SC5314:2723216-2727236	Group1	Group3	OK	12.5219	7.47568	-0.744177	-3.55099	5e-05	0.000338333	yes
XLOC_004882	XLOC_004882	C2_09070C_B	Ca22chr2B_C_albicans_SC5314:1854204-1856616	Group1	Group3	OK	4.63078	2.76549	-0.743721	-2.48769	0.0023	0.00969552	yes
XLOC_000523	XLOC_000523	C1_11020W_A	Ca22chr1A_C_albicans_SC5314:2429969-2432009	Group1	Group3	OK	3.68521	2.20115	-0.743488	-2.1699	0.01065	0.0342487	yes
XLOC_009291	XLOC_009291	FPG1	Ca22chr6A_C_albicans_SC5314:380494-381680	Group1	Group3	OK	17.0641	10.1946	-0.743166	-3.38864	0.00015	0.000919245	yes
XLOC_008116	XLOC_008116	TIP41	Ca22chr5A_C_albicans_SC5314:987849-989031	Group1	Group3	OK	8.39489	5.01779	-0.742458	-2.62666	0.00375	0.0145259	yes
XLOC_011488	XLOC_011488	CR_04760C_A	Ca22chrRA_C_albicans_SC5314:1032763-1034449	Group1	Group3	OK	2.34464	1.40168	-0.742208	-1.60246	0.0588	0.131712	no
XLOC_009395	XLOC_009395	PGA61	Ca22chr6A_C_albicans_SC5314:841827-842499	Group1	Group3	OK	2.84924	1.70337	-0.742185	-1.09924	0.30095	0.445324	no
XLOC_006828	XLOC_006828	RPT5	Ca22chr4A_C_albicans_SC5314:1532680-1533973	Group1	Group3	OK	19.3058	11.5518	-0.740916	-3.42118	0.0001	0.000632522	yes
XLOC_007217	XLOC_007217	C4_00020W_B	Ca22chr4B_C_albicans_SC5314:2844-3891	Group1	Group3	OK	75.5426	45.2159	-0.740458	-4.45464	5e-05	0.000338333	yes
XLOC_009445	XLOC_009445	C6_00310W_B	Ca22chr6B_C_albicans_SC5314:47127-49548	Group1	Group3	OK	9.63045	5.76767	-0.739614	-3.15969	5e-05	0.000338333	yes
XLOC_001495	XLOC_001495	C1_01300W_B	Ca22chr1B_C_albicans_SC5314:257932-258916	Group1	Group3	OK	57.1734	34.2498	-0.73925	-4.5572	5e-05	0.000338333	yes
XLOC_004404	XLOC_004404	C2_09750W_B	Ca22chr2B_C_albicans_SC5314:1992049-1993765	Group1	Group3	OK	21.6774	12.989	-0.738906	-3.72328	5e-05	0.000338333	yes
XLOC_009151	XLOC_009151	C6_03470W_A	Ca22chr6A_C_albicans_SC5314:737335-739201	Group1	Group3	OK	12.9427	7.75535	-0.738878	-3.26545	5e-05	0.000338333	yes
XLOC_007666	XLOC_007666	C4_02330C_B	Ca22chr4B_C_albicans_SC5314:462633-463092	Group1	Group3	OK	4.11087	2.46333	-0.738836	-1.24224	0.3646	0.506944	no
XLOC_001862	XLOC_001862	C1_09250W_B	Ca22chr1B_C_albicans_SC5314:2031037-2034631	Group1	Group3	OK	8.42086	5.05029	-0.737599	-3.326	5e-05	0.000338333	yes
XLOC_002025	XLOC_002025	C1_12430W_B	Ca22chr1B_C_albicans_SC5314:2704575-2707527	Group1	Group3	OK	2.64157	1.58487	-0.737031	-2.15487	0.00665	0.0233127	yes
XLOC_009366	XLOC_009366	GLC3	Ca22chr6A_C_albicans_SC5314:700202-702257	Group1	Group3	OK	7.11085	4.26647	-0.736977	-2.85432	0.0006	0.00306415	yes
XLOC_004610	XLOC_004610	C2_03150C_B	Ca22chr2B_C_albicans_SC5314:636498-638520	Group1	Group3	OK	5.62041	3.38058	-0.733406	-2.56698	0.00225	0.00952182	yes
XLOC_009706	XLOC_009706	C6_01070C_B	Ca22chr6B_C_albicans_SC5314:209383-210283	Group1	Group3	OK	3.00445	1.80725	-0.733303	-1.28378	0.1589	0.279657	no
XLOC_007193	XLOC_007193	OYE32	Ca22chr4A_C_albicans_SC5314:1511587-1512886	Group1	Group3	OK	10.1929	6.1331	-0.732879	-2.84609	0.0013	0.00601053	yes
XLOC_002037	XLOC_002037	C1_12640W_B	Ca22chr1B_C_albicans_SC5314:2758114-2758516	Group1	Group3	OK	7.44905	4.48583	-0.731682	-1.74752	0.29565	0.439383	no
XLOC_003524	XLOC_003524	HOM2	Ca22chr2A_C_albicans_SC5314:469528-470626	Group1	Group3	OK	14.1024	8.49359	-0.731489	-3.06802	0.0007	0.00351678	yes
XLOC_010625	XLOC_010625	C7_03020C_B	Ca22chr7B_C_albicans_SC5314:656396-657431	Group1	Group3	OK	4.99914	3.0113	-0.731295	-1.86659	0.0361	0.0915322	no
XLOC_007527	XLOC_007527	C4_06870W_B	Ca22chr4B_C_albicans_SC5314:1532733-1534026	Group1	Group3	OK	21.3121	12.845	-0.730465	-3.48343	5e-05	0.000338333	yes
XLOC_000535	XLOC_000535	C1_11200W_A	Ca22chr1A_C_albicans_SC5314:2456984-2464640	Group1	Group3	OK	13.1911	7.95047	-0.73045	-3.27756	5e-05	0.000338333	yes
XLOC_007225	XLOC_007225	C4_00180W_B	Ca22chr4B_C_albicans_SC5314:28151-29696	Group1	Group3	OK	12.5473	7.56438	-0.730083	-3.09312	0.00075	0.00371625	yes
XLOC_008831	XLOC_008831	C5_02560C_B	Ca22chr5B_C_albicans_SC5314:570767-572522	Group1	Group3	OK	8.93881	5.3919	-0.729289	-2.90587	0.0003	0.00169756	yes
XLOC_009029	XLOC_009029	HAL22	Ca22chr6A_C_albicans_SC5314:200517-201594	Group1	Group3	OK	19.2928	11.6511	-0.727593	-3.35721	0.00055	0.0028514	yes
XLOC_005560	XLOC_005560	PEX8	Ca22chr3A_C_albicans_SC5314:841089-843573	Group1	Group3	OK	2.39376	1.44597	-0.727241	-1.89782	0.0205	0.0583047	no
XLOC_004891	XLOC_004891	C2_09260C_B	Ca22chr2B_C_albicans_SC5314:1894041-1894848	Group1	Group3	OK	5.86329	3.54351	-0.726531	-1.86064	0.0541	0.123788	no
XLOC_006206	XLOC_006206	C3_01680C_B	Ca22chr3B_C_albicans_SC5314:362672-363782	Group1	Group3	OK	15.5525	9.40279	-0.725986	-3.22062	0.00025	0.00145	yes
XLOC_001493	XLOC_001493	C1_01250W_B	Ca22chr1B_C_albicans_SC5314:250114-251989	Group1	Group3	OK	11.6896	7.07048	-0.725344	-3.10103	0.0002	0.00119193	yes
XLOC_008532	XLOC_008532	C5_01890W_B	Ca22chr5B_C_albicans_SC5314:428210-428885	Group1	Group3	OK	30.9968	18.7495	-0.725268	-3.85942	0.00025	0.00145	yes
XLOC_007224	XLOC_007224	C4_00170W_B	Ca22chr4B_C_albicans_SC5314:27534-27948	Group1	Group3	OK	42.3078	25.5922	-0.72522	-4.41899	0.00385	0.0148513	yes
XLOC_001666	XLOC_001666	C1_05140W_B	Ca22chr1B_C_albicans_SC5314:1082628-1083900	Group1	Group3	OK	26.7078	16.1561	-0.725187	-3.82257	5e-05	0.000338333	yes
XLOC_004804	XLOC_004804	C2_07230C_B	Ca22chr2B_C_albicans_SC5314:1473218-1475984	Group1	Group3	OK	2.29318	1.38734	-0.725029	-1.92465	0.01425	0.0435205	yes
XLOC_012177	XLOC_012177	CR_08370W_B	Ca22chrRB_C_albicans_SC5314:1809664-1811122	Group1	Group3	OK	9.57617	5.79494	-0.724654	-2.8179	0.00105	0.00498961	yes
XLOC_007096	XLOC_007096	AGP3	Ca22chr4A_C_albicans_SC5314:1039531-1041073	Group1	Group3	OK	5.13564	3.10879	-0.724189	-2.26275	0.01085	0.0347714	yes
XLOC_005515	XLOC_005515	PNP1	Ca22chr3A_C_albicans_SC5314:675606-676530	Group1	Group3	OK	46.1364	27.9509	-0.723008	-4.22188	5e-05	0.000338333	yes
XLOC_003633	XLOC_003633	ITR1	Ca22chr2A_C_albicans_SC5314:1030002-1031667	Group1	Group3	OK	8.84064	5.35935	-0.722091	-2.85259	0.00075	0.00371625	yes
XLOC_006525	XLOC_006525	C4_00170W_A	Ca22chr4A_C_albicans_SC5314:27529-27943	Group1	Group3	OK	34.5476	20.946	-0.721907	-4.0901	0.0099	0.0322035	yes
XLOC_001898	XLOC_001898	C1_09920W_B	Ca22chr1B_C_albicans_SC5314:2169727-2172613	Group1	Group3	OK	2.7912	1.69256	-0.721679	-2.16597	0.00685	0.0238849	yes
XLOC_004477	XLOC_004477	C2_00330C_B	Ca22chr2B_C_albicans_SC5314:39152-41942	Group1	Group3	OK	5.20442	3.15681	-0.721271	-2.62243	0.0011	0.0051968	yes
XLOC_000962	XLOC_000962	ARG2	Ca22chr1A_C_albicans_SC5314:1051993-1053736	Group1	Group3	OK	10.6726	6.47629	-0.720675	-2.98272	0.0004	0.00216714	yes
XLOC_004267	XLOC_004267	C2_07220W_B	Ca22chr2B_C_albicans_SC5314:1472239-1473034	Group1	Group3	OK	66.5757	40.403	-0.720533	-4.61269	5e-05	0.000338333	yes
XLOC_008816	XLOC_008816	C5_02310C_B	Ca22chr5B_C_albicans_SC5314:511677-513693	Group1	Group3	OK	4.48161	2.72054	-0.720124	-2.32465	0.00705	0.024451	yes
XLOC_010415	XLOC_010415	C7_02390W_B	Ca22chr7B_C_albicans_SC5314:520542-521100	Group1	Group3	OK	15.1221	9.18181	-0.719811	-2.72216	0.02065	0.0586287	no
XLOC_001247	XLOC_001247	C1_10820C_A	Ca22chr1A_C_albicans_SC5314:2396155-2398237	Group1	Group3	OK	27.377	16.6229	-0.719788	-3.23476	5e-05	0.000338333	yes
XLOC_003757	XLOC_003757	2017-04-01	Ca22chr2A_C_albicans_SC5314:1512061-1513321	Group1	Group3	OK	250.643	152.237	-0.719312	-3.83698	5e-05	0.000338333	yes
XLOC_008388	XLOC_008388	YUH2	Ca22chr5A_C_albicans_SC5314:975715-976726	Group1	Group3	OK	23.7181	14.411	-0.718815	-3.42802	0.00035	0.00193169	yes
XLOC_012073	XLOC_012073	CR_06170W_B	Ca22chrRB_C_albicans_SC5314:1321668-1322457	Group1	Group3	OK	42.1542	25.6155	-0.718661	-4.03771	5e-05	0.000338333	yes
XLOC_003534	XLOC_003534	C2_02700C_A	Ca22chr2A_C_albicans_SC5314:539907-540801	Group1	Group3	OK	7.53433	4.57864	-0.71856	-2.16932	0.02135	0.0602998	no
XLOC_001580	XLOC_001580	C1_03100W_B	Ca22chr1B_C_albicans_SC5314:645138-649585	Group1	Group3	OK	19.4982	11.8503	-0.71842	-3.55982	5e-05	0.000338333	yes
XLOC_007110	XLOC_007110	HAP41	Ca22chr4A_C_albicans_SC5314:1097226-1099170	Group1	Group3	OK	121.883	74.0796	-0.718347	-4.0788	5e-05	0.000338333	yes
XLOC_001900	XLOC_001900	C1_09940W_B	Ca22chr1B_C_albicans_SC5314:2173841-2174704	Group1	Group3	OK	40.8018	24.8013	-0.718217	-3.7758	0.15525	0.274872	no
XLOC_002040	XLOC_002040	C1_12700W_B	Ca22chr1B_C_albicans_SC5314:2767707-2769786	Group1	Group3	OK	1.94828	1.18431	-0.718159	-1.56629	0.05925	0.132218	no
XLOC_001343	XLOC_001343	C1_12870C_A	Ca22chr1A_C_albicans_SC5314:2802304-2802952	Group1	Group3	OK	4.75553	2.89131	-0.717884	-1.46782	0.1744	0.300505	no
XLOC_002588	XLOC_002588	C1_08990C_B	Ca22chr1B_C_albicans_SC5314:1956467-1959278	Group1	Group3	OK	5.56291	3.38241	-0.717787	-2.68906	0.00075	0.00371625	yes
XLOC_002539	XLOC_002539	C1_07990C_B	Ca22chr1B_C_albicans_SC5314:1741776-1743072	Group1	Group3	OK	12.434	7.56384	-0.717097	-3.05622	0.00065	0.0032936	yes
XLOC_005537	XLOC_005537	C3_03510C_A	Ca22chr3A_C_albicans_SC5314:748402-750508	Group1	Group3	OK	4.25183	2.58666	-0.716992	-2.30736	0.0047	0.0174364	yes
XLOC_006263	XLOC_006263	C3_02610C_B	Ca22chr3B_C_albicans_SC5314:565165-565876	Group1	Group3	OK	160.752	97.8715	-0.715878	-4.93066	5e-05	0.000338333	yes
XLOC_010637	XLOC_010637	C7_03290C_B	Ca22chr7B_C_albicans_SC5314:716731-721420	Group1	Group3	OK	2.8824	1.75741	-0.713821	-2.64597	0.0008	0.00391916	yes
XLOC_009771	XLOC_009771	C6_02530C_B	Ca22chr6B_C_albicans_SC5314:521789-522242	Group1	Group3	OK	5.22555	3.18651	-0.713604	-1.33262	0.3132	0.457716	no
XLOC_002431	XLOC_002431	C1_05750C_B	Ca22chr1B_C_albicans_SC5314:1198355-1203410	Group1	Group3	OK	2.00545	1.22331	-0.713142	-2.29622	0.00385	0.0148513	yes
XLOC_012474	XLOC_012474	CR_03780C_B	Ca22chrRB_C_albicans_SC5314:841175-841913	Group1	Group3	OK	11.2965	6.8942	-0.712423	-2.52977	0.01625	0.0483112	yes
XLOC_000807	XLOC_000807	C1_02220C_A	Ca22chr1A_C_albicans_SC5314:462848-463859	Group1	Group3	OK	12.7062	7.75507	-0.712324	-2.80853	0.00255	0.0105643	yes
XLOC_012175	XLOC_012175	CR_08340W_B	Ca22chrRB_C_albicans_SC5314:1805057-1806257	Group1	Group3	OK	58.7916	35.8904	-0.712011	-4.24055	5e-05	0.000338333	yes
XLOC_002017	XLOC_002017	C1_12220W_B	Ca22chr1B_C_albicans_SC5314:2666930-2668376	Group1	Group3	OK	12.8194	7.82962	-0.711311	-2.9524	0.0006	0.00306415	yes
XLOC_005817	XLOC_005817	C3_01510W_B	Ca22chr3B_C_albicans_SC5314:320839-322738	Group1	Group3	OK	10.2492	6.26124	-0.710991	-2.94926	0.00055	0.0028514	yes
XLOC_001918	XLOC_001918	C1_10340W_B	Ca22chr1B_C_albicans_SC5314:2285502-2287056	Group1	Group3	OK	2.98342	1.8227	-0.710894	-1.65838	0.0415	0.101691	no
XLOC_011877	XLOC_011877	CR_02130W_B	Ca22chrRB_C_albicans_SC5314:463685-464771	Group1	Group3	OK	59.017	36.0579	-0.710815	-4.38168	5e-05	0.000338333	yes
XLOC_004500	XLOC_004500	C2_00800C_B	Ca22chr2B_C_albicans_SC5314:136184-137642	Group1	Group3	OK	3.76416	2.30071	-0.710253	-1.83873	0.03165	0.0826028	no
XLOC_004089	XLOC_004089	C2_03540W_B	Ca22chr2B_C_albicans_SC5314:749785-751708	Group1	Group3	OK	7.84298	4.79416	-0.710125	-2.77957	0.0011	0.0051968	yes
XLOC_007730	XLOC_007730	C4_03600C_B	Ca22chr4B_C_albicans_SC5314:770589-771999	Group1	Group3	OK	9.44666	5.77618	-0.709689	-2.68804	0.00165	0.00735649	yes
XLOC_003581	XLOC_003581	C2_03800C_A	Ca22chr2A_C_albicans_SC5314:801899-803990	Group1	Group3	OK	18.0092	11.0127	-0.709561	-3.48631	5e-05	0.000338333	yes
XLOC_009710	XLOC_009710	C6_01140C_B	Ca22chr6B_C_albicans_SC5314:221609-222158	Group1	Group3	OK	25.6692	15.6998	-0.70929	-3.44943	0.0045	0.0168776	yes
XLOC_004810	XLOC_004810	C2_07400C_B	Ca22chr2B_C_albicans_SC5314:1512083-1513343	Group1	Group3	OK	337.096	206.258	-0.70871	-3.68346	5e-05	0.000338333	yes
XLOC_004538	XLOC_004538	C2_01700C_B	Ca22chr2B_C_albicans_SC5314:306357-308874	Group1	Group3	OK	15.4453	9.45132	-0.708579	-3.58078	5e-05	0.000338333	yes
XLOC_008113	XLOC_008113	C5_04420W_A	Ca22chr5A_C_albicans_SC5314:974656-975694	Group1	Group3	OK	10.4454	6.39591	-0.707644	-2.62455	0.0039	0.0149996	yes
XLOC_002562	XLOC_002562	C1_08460C_B	Ca22chr1B_C_albicans_SC5314:1858152-1860291	Group1	Group3	OK	10.0483	6.15462	-0.707206	-3.02797	0.00035	0.00193169	yes
XLOC_011042	XLOC_011042	CR_06470W_A	Ca22chrRA_C_albicans_SC5314:1381902-1383804	Group1	Group3	OK	12.8665	7.88285	-0.70683	-3.11749	0.0001	0.000632522	yes
XLOC_000597	XLOC_000597	C1_12430W_A	Ca22chr1A_C_albicans_SC5314:2704533-2707485	Group1	Group3	OK	2.43219	1.49026	-0.706692	-2.00389	0.01345	0.0415065	yes
XLOC_007981	XLOC_007981	PRC2	Ca22chr5A_C_albicans_SC5314:322717-324214	Group1	Group3	OK	6.21594	3.81262	-0.70519	-2.32478	0.00625	0.0221133	yes
XLOC_000574	XLOC_000574	C1_11930W_A	Ca22chr1A_C_albicans_SC5314:2610678-2613744	Group1	Group3	OK	10.3042	6.3236	-0.704414	-3.3028	5e-05	0.000338333	yes
XLOC_012612	XLOC_012612	CR_06550C_B	Ca22chrRB_C_albicans_SC5314:1396587-1396929	Group1	Group3	OK	10.5797	6.49346	-0.704238	-2.14691	0.31735	0.462532	no
XLOC_003341	XLOC_003341	AGE2	Ca22chr2A_C_albicans_SC5314:1960674-1961838	Group1	Group3	OK	27.1195	16.6455	-0.704199	-3.66147	5e-05	0.000338333	yes
XLOC_011087	XLOC_011087	KGD2	Ca22chrRA_C_albicans_SC5314:1609156-1610482	Group1	Group3	OK	180.682	110.901	-0.704187	-3.64693	5e-05	0.000338333	yes
XLOC_011918	XLOC_011918	CR_02880W_B	Ca22chrRB_C_albicans_SC5314:658171-658585	Group1	Group3	OK	8.97375	5.51918	-0.701258	-1.8398	0.20905	0.343447	no
XLOC_001702	XLOC_001702	C1_05910W_B	Ca22chr1B_C_albicans_SC5314:1231377-1232919	Group1	Group3	OK	13.4051	8.24701	-0.700834	-2.99183	0.00035	0.00193169	yes
XLOC_003848	XLOC_003848	C2_09510C_A	Ca22chr2A_C_albicans_SC5314:1943574-1945293	Group1	Group3	OK	6.65431	4.09394	-0.700799	-2.51095	0.0027	0.0110797	yes
XLOC_007997	XLOC_007997	C5_01890W_A	Ca22chr5A_C_albicans_SC5314:428106-428781	Group1	Group3	OK	23.2525	14.3063	-0.700729	-3.30872	0.0024	0.0100389	yes
XLOC_006667	XLOC_006667	NCP1	Ca22chr4A_C_albicans_SC5314:668227-670270	Group1	Group3	OK	114.681	70.5809	-0.700275	-3.39031	5e-05	0.000338333	yes
XLOC_009496	XLOC_009496	C6_01400W_B	Ca22chr6B_C_albicans_SC5314:278772-280803	Group1	Group3	OK	1.96164	1.20815	-0.699266	-1.51216	0.0645	0.140743	no
XLOC_011434	XLOC_011434	PPH3	Ca22chrRA_C_albicans_SC5314:847828-848824	Group1	Group3	OK	8.69984	5.36118	-0.698437	-2.32609	0.01595	0.0475499	yes
XLOC_011889	XLOC_011889	CR_02360W_B	Ca22chrRB_C_albicans_SC5314:525517-526756	Group1	Group3	OK	15.4016	9.49535	-0.697788	-3.04141	0.00055	0.0028514	yes
XLOC_000787	XLOC_000787	UBC8	Ca22chr1A_C_albicans_SC5314:380211-380784	Group1	Group3	OK	12.3613	7.6221	-0.697575	-2.43818	0.0397	0.0986577	no
XLOC_001868	XLOC_001868	C1_09380W_B	Ca22chr1B_C_albicans_SC5314:2067880-2070238	Group1	Group3	OK	4.04465	2.49424	-0.697411	-2.24794	0.00465	0.0173301	yes
XLOC_009217	XLOC_009217	GNP1	Ca22chr6A_C_albicans_SC5314:54331-56071	Group1	Group3	OK	170.85	105.404	-0.696795	-3.48461	5e-05	0.000338333	yes
XLOC_002576	XLOC_002576	C1_08740C_B	Ca22chr1B_C_albicans_SC5314:1904333-1907120	Group1	Group3	OK	45.1738	27.8698	-0.696784	-3.35854	5e-05	0.000338333	yes
XLOC_001209	XLOC_001209	C1_10090C_A	Ca22chr1A_C_albicans_SC5314:2209372-2211919	Group1	Group3	OK	10.6496	6.57257	-0.696266	-3.11621	0.0001	0.000632522	yes
XLOC_001800	XLOC_001800	C1_08010W_B	Ca22chr1B_C_albicans_SC5314:1750222-1750942	Group1	Group3	OK	58.6972	36.2293	-0.696136	-4.34304	5e-05	0.000338333	yes
XLOC_012040	XLOC_012040	CR_05490W_B	Ca22chrRB_C_albicans_SC5314:1167405-1168446	Group1	Group3	OK	4.7946	2.96281	-0.694444	-1.76643	0.04735	0.112381	no
XLOC_003457	XLOC_003457	ERG28	Ca22chr2A_C_albicans_SC5314:176491-176908	Group1	Group3	OK	29.0916	17.9797	-0.694234	-3.58298	0.0163	0.0484155	yes
XLOC_000354	XLOC_000354	C1_07560W_A	Ca22chr1A_C_albicans_SC5314:1636860-1637820	Group1	Group3	OK	8.56031	5.29061	-0.694227	-2.33211	0.01515	0.0456044	yes
XLOC_002955	XLOC_002955	C2_02040W_A	Ca22chr2A_C_albicans_SC5314:394267-397570	Group1	Group3	OK	5.68593	3.51536	-0.693723	-2.72628	0.00055	0.0028514	yes
XLOC_007393	XLOC_007393	C4_03880W_B	Ca22chr4B_C_albicans_SC5314:822145-823615	Group1	Group3	OK	2.10946	1.30458	-0.693289	-1.33262	0.10925	0.211217	no
XLOC_008645	XLOC_008645	C5_04330W_B	Ca22chr5B_C_albicans_SC5314:960857-961127	Group1	Group3	OK	43.7784	27.0952	-0.69218	-4.92698	0.09025	0.182865	no
XLOC_008987	XLOC_008987	C6_00120W_A	Ca22chr6A_C_albicans_SC5314:13532-13778	Group1	Group3	OK	14.5503	9.0063	-0.692041	-2.557	0.5225	0.649849	no
XLOC_002166	XLOC_002166	C1_00750C_B	Ca22chr1B_C_albicans_SC5314:131412-133938	Group1	Group3	OK	9.93375	6.14996	-0.691761	-3.05407	0.00025	0.00145	yes
XLOC_007843	XLOC_007843	C4_05800C_B	Ca22chr4B_C_albicans_SC5314:1287321-1287687	Group1	Group3	OK	42.786	26.4888	-0.691758	-4.38035	0.016	0.0476771	yes
XLOC_005424	XLOC_005424	BZZ1	Ca22chr3A_C_albicans_SC5314:318168-320031	Group1	Group3	OK	14.964	9.2675	-0.691246	-3.15844	5e-05	0.000338333	yes
XLOC_003282	XLOC_003282	C2_08420W_A	Ca22chr2A_C_albicans_SC5314:1699139-1700204	Group1	Group3	OK	4.48368	2.77692	-0.691198	-1.72318	0.05335	0.122633	no
XLOC_000618	XLOC_000618	C1_12800W_A	Ca22chr1A_C_albicans_SC5314:2789386-2789872	Group1	Group3	OK	6.55823	4.06315	-0.690709	-1.55314	0.22255	0.358189	no
XLOC_008092	XLOC_008092	C5_03980W_A	Ca22chr5A_C_albicans_SC5314:876480-878958	Group1	Group3	OK	6.992	4.33272	-0.690433	-2.74116	0.00085	0.00412984	yes
XLOC_000730	XLOC_000730	C1_00570C_A	Ca22chr1A_C_albicans_SC5314:91309-93694	Group1	Group3	OK	1.87345	1.16116	-0.690126	-1.56885	0.05015	0.117312	no
XLOC_006723	XLOC_006723	C4_04510W_A	Ca22chr4A_C_albicans_SC5314:965101-969301	Group1	Group3	OK	2.42765	1.50739	-0.68751	-2.19832	0.00425	0.0161074	yes
XLOC_007018	XLOC_007018	DAO2	Ca22chr4A_C_albicans_SC5314:708486-709644	Group1	Group3	OK	13.5541	8.41648	-0.687435	-2.93759	0.0012	0.00559598	yes
XLOC_009324	XLOC_009324	C6_02530C_A	Ca22chr6A_C_albicans_SC5314:521837-522290	Group1	Group3	OK	6.2523	3.88329	-0.687107	-1.46073	0.28905	0.432568	no
XLOC_000513	XLOC_000513	CDC48	Ca22chr1A_C_albicans_SC5314:2390628-2393109	Group1	Group3	OK	82.3017	51.1186	-0.687074	-3.22977	5e-05	0.000338333	yes
XLOC_004807	XLOC_004807	C2_07260C_B	Ca22chr2B_C_albicans_SC5314:1480477-1480918	Group1	Group3	OK	15.7085	9.76706	-0.685552	-2.61628	0.0754	0.158922	no
XLOC_001129	XLOC_001129	C1_08390C_A	Ca22chr1A_C_albicans_SC5314:1844111-1845788	Group1	Group3	OK	25.071	15.5901	-0.68539	-3.68069	5e-05	0.000338333	yes
XLOC_005913	XLOC_005913	C3_03680W_B	Ca22chr3B_C_albicans_SC5314:777332-779102	Group1	Group3	OK	20.7968	12.9386	-0.684688	-3.49334	5e-05	0.000338333	yes
XLOC_001204	XLOC_001204	C1_09980C_A	Ca22chr1A_C_albicans_SC5314:2178864-2179779	Group1	Group3	OK	21.1833	13.1874	-0.683763	-3.13958	0.0011	0.0051968	yes
XLOC_010219	XLOC_010219	DFR1	Ca22chr7A_C_albicans_SC5314:678064-678643	Group1	Group3	OK	11.2376	7.00264	-0.68236	-2.2619	0.05065	0.118014	no
XLOC_001940	XLOC_001940	C1_10770W_B	Ca22chr1B_C_albicans_SC5314:2388418-2389072	Group1	Group3	OK	10.1983	6.35774	-0.681748	-2.20122	0.0351	0.0895208	no
XLOC_004054	XLOC_004054	C2_02900W_B	Ca22chr2B_C_albicans_SC5314:580556-580907	Group1	Group3	OK	17.7189	11.0584	-0.680149	-2.66089	0.15765	0.27806	no
XLOC_001920	XLOC_001920	C1_10410W_B	Ca22chr1B_C_albicans_SC5314:2304089-2305052	Group1	Group3	OK	5.35965	3.34555	-0.679895	-1.80737	0.0511	0.118722	no
XLOC_003007	XLOC_003007	PLC2	Ca22chr2A_C_albicans_SC5314:613972-614860	Group1	Group3	OK	36.6919	22.9131	-0.679288	-3.70069	5e-05	0.000338333	yes
XLOC_004039	XLOC_004039	C2_02590W_B	Ca22chr2B_C_albicans_SC5314:524001-525114	Group1	Group3	OK	69.1482	43.2239	-0.677862	-3.9952	5e-05	0.000338333	yes
XLOC_001573	XLOC_001573	C1_02980W_B	Ca22chr1B_C_albicans_SC5314:620135-621164	Group1	Group3	OK	2.63487	1.64746	-0.677487	-1.24315	0.19835	0.330549	no
XLOC_001941	XLOC_001941	C1_10790W_B	Ca22chr1B_C_albicans_SC5314:2390650-2393131	Group1	Group3	OK	66.6824	41.7008	-0.677231	-3.20407	5e-05	0.000338333	yes
XLOC_009170	XLOC_009170	OPT8	Ca22chr6A_C_albicans_SC5314:851233-853390	Group1	Group3	OK	12.8187	8.01866	-0.676815	-3.1194	0.0001	0.000632522	yes
XLOC_006812	XLOC_006812	MNN4	Ca22chr4A_C_albicans_SC5314:1457327-1460318	Group1	Group3	OK	108.119	67.6618	-0.676205	-3.0165	5e-05	0.000338333	yes
XLOC_009763	XLOC_009763	C6_02320C_B	Ca22chr6B_C_albicans_SC5314:481205-482798	Group1	Group3	OK	9.21638	5.77323	-0.674823	-2.75781	0.0013	0.00601053	yes
XLOC_000405	XLOC_000405	C1_08730W_A	Ca22chr1A_C_albicans_SC5314:1902970-1904146	Group1	Group3	OK	14.489	9.09425	-0.671934	-2.87627	0.0012	0.00559598	yes
XLOC_008798	XLOC_008798	C5_01960C_B	Ca22chr5B_C_albicans_SC5314:438235-440119	Group1	Group3	OK	21.0966	13.2451	-0.671552	-3.4789	5e-05	0.000338333	yes
XLOC_000096	XLOC_000096	C1_01930W_A	Ca22chr1A_C_albicans_SC5314:400590-401977	Group1	Group3	OK	8.3186	5.22396	-0.671197	-2.36023	0.0112	0.0356468	yes
XLOC_008956	XLOC_008956	C5_05030C_B	Ca22chr5B_C_albicans_SC5314:1102589-1104743	Group1	Group3	OK	2.81477	1.76907	-0.670028	-1.80871	0.02995	0.0790553	no
XLOC_010847	XLOC_010847	IDP2	Ca22chrRA_C_albicans_SC5314:525540-526779	Group1	Group3	OK	12.8218	8.05851	-0.670012	-2.83286	0.00125	0.0058083	yes
XLOC_011514	XLOC_011514	YCP4	Ca22chrRA_C_albicans_SC5314:1155585-1156452	Group1	Group3	OK	93.3087	58.6467	-0.669962	-4.28063	5e-05	0.000338333	yes
XLOC_010030	XLOC_010030	C7_03030W_A	Ca22chr7A_C_albicans_SC5314:658009-658528	Group1	Group3	OK	13.7023	8.61262	-0.669894	-2.39677	0.0528	0.121498	no
XLOC_002189	XLOC_002189	C1_01290C_B	Ca22chr1B_C_albicans_SC5314:255181-257455	Group1	Group3	OK	3.68148	2.31459	-0.669531	-2.0664	0.011	0.0352	yes
XLOC_000304	XLOC_000304	GLT1	Ca22chr1A_C_albicans_SC5314:1398175-1404556	Group1	Group3	OK	20.3552	12.8064	-0.668534	-3.02642	5e-05	0.000338333	yes
XLOC_002519	XLOC_002519	C1_07580C_B	Ca22chr1B_C_albicans_SC5314:1639533-1640766	Group1	Group3	OK	3.40718	2.14697	-0.666274	-1.55466	0.0804	0.16729	no
XLOC_005426	XLOC_005426	CAS4	Ca22chr3A_C_albicans_SC5314:324168-332661	Group1	Group3	OK	11.8192	7.44894	-0.666021	-3.01935	5e-05	0.000338333	yes
XLOC_011630	XLOC_011630	PTC6	Ca22chrRA_C_albicans_SC5314:1682500-1683802	Group1	Group3	OK	11.2982	7.12254	-0.665629	-2.73423	0.0018	0.00789521	yes
XLOC_008381	XLOC_008381	C5_04320C_A	Ca22chr5A_C_albicans_SC5314:958125-960237	Group1	Group3	OK	2.52313	1.59119	-0.665111	-1.66349	0.0369	0.0930883	no
XLOC_003989	XLOC_003989	C2_01570W_B	Ca22chr2B_C_albicans_SC5314:282266-282812	Group1	Group3	OK	4.38026	2.76351	-0.664512	-1.19135	0.30715	0.452043	no
XLOC_004007	XLOC_004007	C2_02030W_B	Ca22chr2B_C_albicans_SC5314:392594-393823	Group1	Group3	OK	14.5582	9.18975	-0.663736	-2.89074	0.0012	0.00559598	yes
XLOC_009683	XLOC_009683	C6_00640C_B	Ca22chr6B_C_albicans_SC5314:113323-114415	Group1	Group3	OK	26.6665	16.8356	-0.663513	-3.36346	0.00025	0.00145	yes
XLOC_001248	XLOC_001248	C1_10840C_A	Ca22chr1A_C_albicans_SC5314:2399585-2401076	Group1	Group3	OK	14.2997	9.02903	-0.663343	-2.90525	0.00065	0.0032936	yes
XLOC_004237	XLOC_004237	C2_06600W_B	Ca22chr2B_C_albicans_SC5314:1341022-1343959	Group1	Group3	OK	8.50169	5.37198	-0.662297	-2.84004	0.00025	0.00145	yes
XLOC_009747	XLOC_009747	C6_01980C_B	Ca22chr6B_C_albicans_SC5314:403941-404589	Group1	Group3	OK	16.4031	10.369	-0.661686	-2.76758	0.01565	0.0468059	yes
XLOC_012493	XLOC_012493	CR_04090C_B	Ca22chrRB_C_albicans_SC5314:917755-919534	Group1	Group3	OK	106.024	67.0368	-0.661365	-3.32396	0.00015	0.000919245	yes
XLOC_010638	XLOC_010638	C7_03300C_B	Ca22chr7B_C_albicans_SC5314:727493-728876	Group1	Group3	OK	2.24251	1.41829	-0.660957	-1.3035	0.13175	0.24307	no
XLOC_011989	XLOC_011989	CR_04410W_B	Ca22chrRB_C_albicans_SC5314:977444-978770	Group1	Group3	OK	2.28945	1.44815	-0.660791	-1.27571	0.1257	0.234035	no
XLOC_009670	XLOC_009670	C6_00410C_B	Ca22chr6B_C_albicans_SC5314:70600-73831	Group1	Group3	OK	3.06454	1.93935	-0.660093	-2.15219	0.0057	0.0204232	yes
XLOC_000677	XLOC_000677	OCA6	Ca22chr1A_C_albicans_SC5314:3083623-3084232	Group1	Group3	OK	3.70102	2.34255	-0.659847	-1.12169	0.31025	0.45494	no
XLOC_005038	XLOC_005038	ARF3	Ca22chr3A_C_albicans_SC5314:315065-315707	Group1	Group3	OK	24.2831	15.3842	-0.658507	-3.1027	0.01265	0.0394122	yes
XLOC_001753	XLOC_001753	C1_06850W_B	Ca22chr1B_C_albicans_SC5314:1459293-1461348	Group1	Group3	OK	7.34875	4.6557	-0.658499	-2.64619	0.0015	0.00677137	yes
XLOC_004941	XLOC_004941	C2_10330C_B	Ca22chr2B_C_albicans_SC5314:2129210-2129705	Group1	Group3	OK	3.2617	2.06743	-0.657781	-0.956757	0.428	0.566729	no
XLOC_003009	XLOC_003009	PR26	Ca22chr2A_C_albicans_SC5314:616877-618113	Group1	Group3	OK	92.976	58.9677	-0.656933	-3.51426	5e-05	0.000338333	yes
XLOC_000349	XLOC_000349	C1_07440W_A	Ca22chr1A_C_albicans_SC5314:1611002-1614224	Group1	Group3	OK	5.44521	3.45399	-0.656722	-2.55705	0.001	0.00478351	yes
XLOC_003628	XLOC_003628	C2_04850C_A	Ca22chr2A_C_albicans_SC5314:1013026-1014433	Group1	Group3	OK	33.8806	21.4951	-0.656453	-3.64578	0.00015	0.000919245	yes
XLOC_000914	XLOC_000914	C1_04220C_A	Ca22chr1A_C_albicans_SC5314:878741-879311	Group1	Group3	OK	5.57332	3.53636	-0.656271	-1.42357	0.2111	0.345591	no
XLOC_012069	XLOC_012069	CR_06080W_B	Ca22chrRB_C_albicans_SC5314:1297436-1298468	Group1	Group3	OK	18.7338	11.8886	-0.656057	-2.91771	0.0016	0.00714828	yes
XLOC_003858	XLOC_003858	C2_09710C_A	Ca22chr2A_C_albicans_SC5314:1983620-1985015	Group1	Group3	OK	13.1814	8.36523	-0.656028	-2.7887	0.00085	0.00412984	yes
XLOC_007494	XLOC_007494	C4_06100W_B	Ca22chr4B_C_albicans_SC5314:1355342-1357835	Group1	Group3	OK	6.97913	4.4297	-0.655837	-2.58499	0.0011	0.0051968	yes
XLOC_008627	XLOC_008627	C5_03980W_B	Ca22chr5B_C_albicans_SC5314:876597-879078	Group1	Group3	OK	6.90104	4.38433	-0.654457	-2.6216	0.001	0.00478351	yes
XLOC_005048	XLOC_005048	C3_01620W_A	Ca22chr3A_C_albicans_SC5314:354929-355490	Group1	Group3	OK	17.599	11.1953	-0.652607	-2.71297	0.0222	0.0622136	no
XLOC_011371	XLOC_011371	CR_02570C_A	Ca22chrRA_C_albicans_SC5314:574719-575925	Group1	Group3	OK	17.1692	10.9234	-0.652397	-2.8946	0.001	0.00478351	yes
XLOC_009263	XLOC_009263	ARC18	Ca22chr6A_C_albicans_SC5314:221638-222187	Group1	Group3	OK	29.3908	18.7018	-0.652188	-3.31323	0.00445	0.0167287	yes
XLOC_010834	XLOC_010834	MCM6	Ca22chrRA_C_albicans_SC5314:459666-462309	Group1	Group3	OK	8.18132	5.20593	-0.652178	-2.72365	0.0006	0.00306415	yes
XLOC_008417	XLOC_008417	C5_04920C_A	Ca22chr5A_C_albicans_SC5314:1067874-1073664	Group1	Group3	OK	1.84765	1.17593	-0.651891	-2.1381	0.00455	0.017016	yes
XLOC_009234	XLOC_009234	YHM2	Ca22chr6A_C_albicans_SC5314:109685-110591	Group1	Group3	OK	43.9006	27.9564	-0.651065	-3.78516	0.00025	0.00145	yes
XLOC_009689	XLOC_009689	C6_00750C_B	Ca22chr6B_C_albicans_SC5314:131975-133229	Group1	Group3	OK	3346.61	2131.18	-0.651044	-1.63575	0.0553	0.125869	no
XLOC_004613	XLOC_004613	C2_03220C_B	Ca22chr2B_C_albicans_SC5314:658899-660030	Group1	Group3	OK	129.66	82.5752	-0.650953	-3.61341	5e-05	0.000338333	yes
XLOC_003484	XLOC_003484	C2_01680C_A	Ca22chr2A_C_albicans_SC5314:301845-304188	Group1	Group3	OK	21.108	13.445	-0.650715	-3.55686	5e-05	0.000338333	yes
XLOC_003714	XLOC_003714	RTS1	Ca22chr2A_C_albicans_SC5314:1305527-1308080	Group1	Group3	OK	12.4378	7.92308	-0.650603	-3.07355	0.0001	0.000632522	yes
XLOC_006328	XLOC_006328	C3_03870C_B	Ca22chr3B_C_albicans_SC5314:808637-810272	Group1	Group3	OK	82.971	52.8614	-0.650392	-3.36489	5e-05	0.000338333	yes
XLOC_010635	XLOC_010635	C7_03260C_B	Ca22chr7B_C_albicans_SC5314:708471-709158	Group1	Group3	OK	6.04934	3.85566	-0.649801	-1.6524	0.11775	0.222615	no
XLOC_011909	XLOC_011909	CR_02690W_B	Ca22chrRB_C_albicans_SC5314:618797-619646	Group1	Group3	OK	6.80788	4.34108	-0.649154	-1.84168	0.04335	0.10535	no
XLOC_007522	XLOC_007522	C4_06760W_B	Ca22chr4B_C_albicans_SC5314:1507150-1509103	Group1	Group3	OK	14.3724	9.17052	-0.648229	-3.02598	0.0001	0.000632522	yes
XLOC_000640	XLOC_000640	C1_13260W_A	Ca22chr1A_C_albicans_SC5314:2893241-2893804	Group1	Group3	OK	16.5132	10.5386	-0.647941	-2.54037	0.0634	0.139231	no
XLOC_007892	XLOC_007892	C4_06780C_B	Ca22chr4B_C_albicans_SC5314:1511642-1512941	Group1	Group3	OK	5.29173	3.37835	-0.647422	-1.91151	0.0235	0.0651541	no
XLOC_004288	XLOC_004288	C2_07560W_B	Ca22chr2B_C_albicans_SC5314:1539766-1544692	Group1	Group3	OK	12.3164	7.86908	-0.646311	-3.1833	5e-05	0.000338333	yes
XLOC_009242	XLOC_009242	PGK1	Ca22chr6A_C_albicans_SC5314:131976-133230	Group1	Group3	OK	3333.1	2129.88	-0.646091	-1.61996	0.0547	0.124809	no
XLOC_012657	XLOC_012657	CR_07450C_B	Ca22chrRB_C_albicans_SC5314:1613825-1616543	Group1	Group3	OK	9.46509	6.04934	-0.64584	-2.90153	0.0006	0.00306415	yes
XLOC_005890	XLOC_005890	C3_03150W_B	Ca22chr3B_C_albicans_SC5314:670710-674317	Group1	Group3	OK	2.83299	1.81075	-0.645736	-1.79658	0.0197	0.0564247	no
XLOC_012112	XLOC_012112	CR_07090W_B	Ca22chrRB_C_albicans_SC5314:1539943-1545727	Group1	Group3	OK	4.79187	3.06297	-0.645657	-2.82343	0.0003	0.00169756	yes
XLOC_011416	XLOC_011416	CR_03520C_A	Ca22chrRA_C_albicans_SC5314:782045-783887	Group1	Group3	OK	21.0475	13.4541	-0.645598	-3.34996	5e-05	0.000338333	yes
XLOC_009462	XLOC_009462	C6_00740W_B	Ca22chr6B_C_albicans_SC5314:129788-131741	Group1	Group3	OK	22.2271	14.2274	-0.643649	-3.3934	0.0001	0.000632522	yes
XLOC_002796	XLOC_002796	C1_13400C_B	Ca22chr1B_C_albicans_SC5314:2920044-2922240	Group1	Group3	OK	7.09655	4.54285	-0.643518	-2.4811	0.0021	0.00899248	yes
XLOC_003494	XLOC_003494	C2_01870C_A	Ca22chr2A_C_albicans_SC5314:343944-345300	Group1	Group3	OK	4.46837	2.86051	-0.643476	-1.80488	0.0399	0.0990032	no
XLOC_007178	XLOC_007178	CEK1	Ca22chr4A_C_albicans_SC5314:1437627-1438893	Group1	Group3	OK	4.50609	2.88613	-0.64274	-1.73695	0.04145	0.101607	no
XLOC_008676	XLOC_008676	C5_05070W_B	Ca22chr5B_C_albicans_SC5314:1109953-1112257	Group1	Group3	OK	5.58987	3.58128	-0.642341	-2.35993	0.00295	0.0119323	yes
XLOC_011470	XLOC_011470	CR_04460C_A	Ca22chrRA_C_albicans_SC5314:986836-987634	Group1	Group3	OK	11.9865	7.68993	-0.640375	-2.42932	0.0187	0.054037	no
XLOC_006649	XLOC_006649	C4_02860W_A	Ca22chr4A_C_albicans_SC5314:595170-595815	Group1	Group3	OK	23.4191	15.0285	-0.639988	-2.97798	0.0053	0.0192232	yes
XLOC_001954	XLOC_001954	C1_11050W_B	Ca22chr1B_C_albicans_SC5314:2434536-2435515	Group1	Group3	OK	2.28864	1.46894	-0.639718	-1.03507	0.2879	0.431692	no
XLOC_005466	XLOC_005466	GPA2	Ca22chr3A_C_albicans_SC5314:484857-486369	Group1	Group3	OK	20.2221	12.982	-0.639419	-3.12204	5e-05	0.000338333	yes
XLOC_003557	XLOC_003557	C2_03150C_A	Ca22chr2A_C_albicans_SC5314:636491-638513	Group1	Group3	OK	4.81943	3.09622	-0.638354	-2.13967	0.0082	0.0276139	yes
XLOC_007009	XLOC_007009	C4_03200C_A	Ca22chr4A_C_albicans_SC5314:672796-673672	Group1	Group3	OK	7.80828	5.01725	-0.638106	-1.99391	0.03445	0.0882094	no
XLOC_000085	XLOC_000085	C1_01710W_A	Ca22chr1A_C_albicans_SC5314:351097-353101	Group1	Group3	OK	5.07136	3.25999	-0.637504	-2.18115	0.008	0.0270385	yes
XLOC_011864	XLOC_011864	CR_01720W_B	Ca22chrRB_C_albicans_SC5314:391734-394833	Group1	Group3	OK	5.60825	3.6078	-0.636431	-2.49171	0.00105	0.00498961	yes
XLOC_005495	XLOC_005495	C3_02770C_A	Ca22chr3A_C_albicans_SC5314:599618-600962	Group1	Group3	OK	9.91163	6.37714	-0.636214	-2.50526	0.00425	0.0161074	yes
XLOC_000769	XLOC_000769	C1_01400C_A	Ca22chr1A_C_albicans_SC5314:275476-276952	Group1	Group3	OK	31.0776	20.0036	-0.635617	-3.57801	5e-05	0.000338333	yes
XLOC_008044	XLOC_008044	C5_02920W_A	Ca22chr5A_C_albicans_SC5314:648509-649700	Group1	Group3	OK	4.90852	3.15989	-0.635411	-1.73621	0.0397	0.0986577	no
XLOC_006292	XLOC_006292	C3_03180C_B	Ca22chr3B_C_albicans_SC5314:675606-676530	Group1	Group3	OK	43.6144	28.0835	-0.635081	-3.68618	0.00015	0.000919245	yes
XLOC_003485	XLOC_003485	HAP42	Ca22chr2A_C_albicans_SC5314:306371-308888	Group1	Group3	OK	12.7148	8.18858	-0.634824	-3.04576	0.0002	0.00119193	yes
XLOC_001914	XLOC_001914	C1_10290W_B	Ca22chr1B_C_albicans_SC5314:2271428-2274269	Group1	Group3	OK	5.03969	3.24675	-0.634336	-2.42787	0.0017	0.00752262	yes
XLOC_008263	XLOC_008263	C5_01920C_A	Ca22chr5A_C_albicans_SC5314:430840-432214	Group1	Group3	OK	8.69937	5.60462	-0.634294	-2.35703	0.0058	0.0207243	yes
XLOC_006524	XLOC_006524	RBT5	Ca22chr4A_C_albicans_SC5314:19712-20438	Group1	Group3	OK	286.499	184.631	-0.633889	-4.02384	5e-05	0.000338333	yes
XLOC_012408	XLOC_012408	CR_02350C_B	Ca22chrRB_C_albicans_SC5314:520019-522599	Group1	Group3	OK	2.56998	1.6571	-0.633098	-1.776	0.02715	0.0732115	no
XLOC_008921	XLOC_008921	C5_04430C_B	Ca22chr5B_C_albicans_SC5314:975839-976850	Group1	Group3	OK	22.0276	14.21	-0.632401	-2.96586	0.00205	0.0088425	yes
XLOC_000044	XLOC_000044	C1_00860W_A	Ca22chr1A_C_albicans_SC5314:168532-169534	Group1	Group3	OK	3.25829	2.10309	-0.631604	-1.32748	0.14645	0.263019	no
XLOC_009631	XLOC_009631	C6_04280W_B	Ca22chr6B_C_albicans_SC5314:946366-947065	Group1	Group3	OK	12.1536	7.84823	-0.630941	-2.32481	0.02895	0.076853	no
XLOC_000875	XLOC_000875	COQ6	Ca22chr1A_C_albicans_SC5314:744890-746333	Group1	Group3	OK	37.4499	24.186	-0.630792	-3.62402	5e-05	0.000338333	yes
XLOC_008298	XLOC_008298	C5_02560C_A	Ca22chr5A_C_albicans_SC5314:570688-572443	Group1	Group3	OK	10.249	6.6193	-0.63073	-2.55915	0.0012	0.00559598	yes
XLOC_008294	XLOC_008294	C5_02500C_A	Ca22chr5A_C_albicans_SC5314:557608-559051	Group1	Group3	OK	2.57179	1.66138	-0.630394	-1.37841	0.11735	0.222182	no
XLOC_003751	XLOC_003751	ZCF10	Ca22chr2A_C_albicans_SC5314:1473204-1475970	Group1	Group3	OK	2.59169	1.67521	-0.629554	-1.8372	0.02195	0.0617796	no
XLOC_002606	XLOC_002606	C1_09400C_B	Ca22chr1B_C_albicans_SC5314:2072099-2073374	Group1	Group3	OK	4.60015	2.97352	-0.629509	-1.73046	0.0464	0.110733	no
XLOC_008422	XLOC_008422	C5_05020C_A	Ca22chr5A_C_albicans_SC5314:1101229-1102420	Group1	Group3	OK	13.2289	8.55302	-0.629184	-2.62423	0.00345	0.0135252	yes
XLOC_004577	XLOC_004577	C2_02370C_B	Ca22chr2B_C_albicans_SC5314:469533-470631	Group1	Group3	OK	13.6985	8.8568	-0.629163	-2.66665	0.00335	0.0132129	yes
XLOC_003754	XLOC_003754	DQD1	Ca22chr2A_C_albicans_SC5314:1480463-1480904	Group1	Group3	OK	17.9065	11.5803	-0.628812	-2.55413	0.06545	0.14229	no
XLOC_006989	XLOC_006989	C4_02720C_A	Ca22chr4A_C_albicans_SC5314:558857-559796	Group1	Group3	OK	17.8763	11.5626	-0.628585	-2.90837	0.00225	0.00952182	yes
XLOC_003919	XLOC_003919	C2_00230W_B	Ca22chr2B_C_albicans_SC5314:30172-31561	Group1	Group3	OK	7.92146	5.12699	-0.627654	-2.26653	0.00905	0.0298724	yes
XLOC_001992	XLOC_001992	C1_11810W_B	Ca22chr1B_C_albicans_SC5314:2585533-2587969	Group1	Group3	OK	3.4836	2.25489	-0.627522	-1.94243	0.01185	0.0373859	yes
XLOC_003566	XLOC_003566	DFG16	Ca22chr2A_C_albicans_SC5314:710170-711886	Group1	Group3	OK	4.42079	2.86239	-0.627085	-1.92871	0.023	0.0640411	no
XLOC_011451	XLOC_011451	ADE17	Ca22chrRA_C_albicans_SC5314:917824-919603	Group1	Group3	OK	119.361	77.2944	-0.626894	-3.14283	5e-05	0.000338333	yes
XLOC_003212	XLOC_003212	C2_07180W_A	Ca22chr2A_C_albicans_SC5314:1466279-1467026	Group1	Group3	OK	3.29321	2.13303	-0.626589	-1.14004	0.2733	0.415872	no
XLOC_007678	XLOC_007678	C4_02570C_B	Ca22chr4B_C_albicans_SC5314:531762-533583	Group1	Group3	OK	3.30471	2.14098	-0.626249	-1.718	0.0396	0.0985223	no
XLOC_008389	XLOC_008389	SFC1	Ca22chr5A_C_albicans_SC5314:977028-977940	Group1	Group3	OK	10.0338	6.50158	-0.626006	-2.26862	0.018	0.0523402	no
XLOC_010643	XLOC_010643	C7_03370C_B	Ca22chr7B_C_albicans_SC5314:742565-743660	Group1	Group3	OK	7.15036	4.63557	-0.625272	-2.04402	0.02865	0.076306	no
XLOC_000170	XLOC_000170	C1_03430W_A	Ca22chr1A_C_albicans_SC5314:719612-720668	Group1	Group3	OK	6.53439	4.23638	-0.625221	-1.92857	0.035	0.0894062	no
XLOC_001262	XLOC_001262	C1_11120C_A	Ca22chr1A_C_albicans_SC5314:2446810-2447839	Group1	Group3	OK	37.9662	24.615	-0.625177	-3.51185	0.00015	0.000919245	yes
XLOC_006795	XLOC_006795	CWH41	Ca22chr4A_C_albicans_SC5314:1355312-1357805	Group1	Group3	OK	6.39025	4.14354	-0.62501	-2.40476	0.0017	0.00752262	yes
XLOC_000555	XLOC_000555	GAD1	Ca22chr1A_C_albicans_SC5314:2555722-2557429	Group1	Group3	OK	40.8625	26.5002	-0.624774	-3.29756	5e-05	0.000338333	yes
XLOC_004612	XLOC_004612	C2_03180C_B	Ca22chr2B_C_albicans_SC5314:644272-654133	Group1	Group3	OK	12.8499	8.33437	-0.624614	-2.76307	5e-05	0.000338333	yes
XLOC_003560	XLOC_003560	STP4	Ca22chr2A_C_albicans_SC5314:658894-660025	Group1	Group3	OK	182.272	118.23	-0.624495	-3.45613	5e-05	0.000338333	yes
XLOC_011113	XLOC_011113	CR_07920W_A	Ca22chrRA_C_albicans_SC5314:1731198-1733115	Group1	Group3	OK	3.31248	2.14906	-0.624208	-1.76205	0.03255	0.0844091	no
XLOC_009238	XLOC_009238	C6_00660C_A	Ca22chr6A_C_albicans_SC5314:115817-116422	Group1	Group3	OK	65.5691	42.568	-0.623247	-4.61239	0.0029	0.0117446	yes
XLOC_002286	XLOC_002286	C1_03200C_B	Ca22chr1B_C_albicans_SC5314:668803-672001	Group1	Group3	OK	1.87666	1.21842	-0.623165	-1.66329	0.0359	0.0912031	no
XLOC_005788	XLOC_005788	C3_00940W_B	Ca22chr3B_C_albicans_SC5314:191173-192859	Group1	Group3	OK	22.7542	14.7764	-0.622841	-3.28269	0.0001	0.000632522	yes
XLOC_006711	XLOC_006711	C4_04250W_A	Ca22chr4A_C_albicans_SC5314:908842-910558	Group1	Group3	OK	2.19513	1.42557	-0.622766	-1.33981	0.0992	0.196345	no
XLOC_005935	XLOC_005935	C3_04130W_B	Ca22chr3B_C_albicans_SC5314:863922-864957	Group1	Group3	OK	8.86506	5.75912	-0.622282	-2.21312	0.0173	0.0507134	no
XLOC_007808	XLOC_007808	C4_05100C_B	Ca22chr4B_C_albicans_SC5314:1092150-1096101	Group1	Group3	OK	11.5371	7.50078	-0.621164	-3.20592	5e-05	0.000338333	yes
XLOC_002517	XLOC_002517	C1_07540C_B	Ca22chr1B_C_albicans_SC5314:1631845-1634713	Group1	Group3	OK	12.2311	7.95497	-0.620624	-3.00829	0.0001	0.000632522	yes
XLOC_009743	XLOC_009743	C6_01900C_B	Ca22chr6B_C_albicans_SC5314:391969-392692	Group1	Group3	OK	28.1469	18.309	-0.620426	-3.13503	0.0021	0.00899249	yes
XLOC_001158	XLOC_001158	MSN4	Ca22chr1A_C_albicans_SC5314:1940405-1942679	Group1	Group3	OK	36.8942	24.0202	-0.619144	-3.14456	0.0002	0.00119193	yes
XLOC_007770	XLOC_007770	C4_04370C_B	Ca22chr4B_C_albicans_SC5314:931014-933354	Group1	Group3	OK	2.22808	1.4516	-0.618155	-1.55291	0.0512	0.118911	no
XLOC_001029	XLOC_001029	C1_06420C_A	Ca22chr1A_C_albicans_SC5314:1367103-1369278	Group1	Group3	OK	5.74033	3.7409	-0.617748	-2.291	0.0047	0.0174364	yes
XLOC_008473	XLOC_008473	C5_00570W_B	Ca22chr5B_C_albicans_SC5314:125106-130257	Group1	Group3	OK	10.673	6.95941	-0.61693	-3.05493	5e-05	0.000338333	yes
XLOC_004496	XLOC_004496	C2_00730C_B	Ca22chr2B_C_albicans_SC5314:123713-126815	Group1	Group3	OK	11.6988	7.62886	-0.616821	-2.9922	0.00015	0.000919245	yes
XLOC_003767	XLOC_003767	C2_07650C_A	Ca22chr2A_C_albicans_SC5314:1560175-1561576	Group1	Group3	OK	39.0334	25.4543	-0.616801	-3.5767	5e-05	0.000338333	yes
XLOC_008325	XLOC_008325	C5_03140C_A	Ca22chr5A_C_albicans_SC5314:699594-705870	Group1	Group3	OK	7.04106	4.5926	-0.61648	-3.11787	5e-05	0.000338333	yes
XLOC_011070	XLOC_011070	STT4	Ca22chrRA_C_albicans_SC5314:1540033-1545817	Group1	Group3	OK	4.3832	2.85983	-0.616058	-2.627	0.0004	0.00216714	yes
XLOC_004095	XLOC_004095	C2_03640W_B	Ca22chr2B_C_albicans_SC5314:769702-771007	Group1	Group3	OK	2.98313	1.94707	-0.615519	-1.37273	0.09905	0.196227	no
XLOC_003819	XLOC_003819	PIR1	Ca22chr2A_C_albicans_SC5314:1800506-1801664	Group1	Group3	OK	210.508	137.421	-0.615268	-3.45947	0.0001	0.000632522	yes
XLOC_010840	XLOC_010840	PHO113	Ca22chrRA_C_albicans_SC5314:478026-479415	Group1	Group3	OK	4.13405	2.69984	-0.614683	-1.67578	0.04955	0.116622	no
XLOC_003559	XLOC_003559	TOM1	Ca22chr2A_C_albicans_SC5314:644265-654126	Group1	Group3	OK	12.5685	8.2101	-0.614344	-2.71499	5e-05	0.000338333	yes
XLOC_008648	XLOC_008648	C5_04420W_B	Ca22chr5B_C_albicans_SC5314:974780-975818	Group1	Group3	OK	10.5454	6.8916	-0.613702	-2.29946	0.0098	0.0319582	yes
XLOC_007366	XLOC_007366	C4_03180W_B	Ca22chr4B_C_albicans_SC5314:668256-670299	Group1	Group3	OK	97.8758	64.0256	-0.612304	-2.97162	5e-05	0.000338333	yes
XLOC_009383	XLOC_009383	CDC50	Ca22chr6A_C_albicans_SC5314:776891-778082	Group1	Group3	OK	7.7711	5.08586	-0.611626	-2.16152	0.01505	0.0454297	yes
XLOC_004533	XLOC_004533	C2_01600C_B	Ca22chr2B_C_albicans_SC5314:284992-286552	Group1	Group3	OK	6.98336	4.57197	-0.611107	-2.2118	0.00825	0.0277391	yes
XLOC_003406	XLOC_003406	C2_10870W_A	Ca22chr2A_C_albicans_SC5314:2227314-2228484	Group1	Group3	OK	5.13284	3.36083	-0.610941	-1.73135	0.0537	0.12322	no
XLOC_003184	XLOC_003184	C2_06600W_A	Ca22chr2A_C_albicans_SC5314:1341010-1343941	Group1	Group3	OK	8.40821	5.50756	-0.610385	-2.63017	0.00075	0.00371625	yes
XLOC_007063	XLOC_007063	C4_04190C_A	Ca22chr4A_C_albicans_SC5314:897091-899638	Group1	Group3	OK	1.71184	1.12148	-0.610138	-0.996926	0.1186	0.223571	no
XLOC_006595	XLOC_006595	C4_01470W_A	Ca22chr4A_C_albicans_SC5314:308172-309812	Group1	Group3	OK	4.08469	2.67611	-0.610088	-1.49035	0.0642	0.140419	no
XLOC_006226	XLOC_006226	C3_01950C_B	Ca22chr3B_C_albicans_SC5314:428487-429078	Group1	Group3	OK	55.4818	36.3678	-0.609354	-3.80275	0.0008	0.00391916	yes
XLOC_007348	XLOC_007348	C4_02860W_B	Ca22chr4B_C_albicans_SC5314:595209-595854	Group1	Group3	OK	25.8784	16.9646	-0.609219	-2.96474	0.00495	0.0181873	yes
XLOC_011920	XLOC_011920	CR_02910W_B	Ca22chrRB_C_albicans_SC5314:664618-666904	Group1	Group3	OK	4.24119	2.78045	-0.609154	-2.04939	0.01305	0.0404258	yes
XLOC_004472	XLOC_004472	C2_00240C_B	Ca22chr2B_C_albicans_SC5314:31633-32584	Group1	Group3	OK	3.66956	2.40615	-0.60888	-1.32579	0.13445	0.246929	no
XLOC_006307	XLOC_006307	C3_03410C_B	Ca22chr3B_C_albicans_SC5314:718775-721919	Group1	Group3	OK	4.10392	2.69168	-0.608496	-2.22053	0.00415	0.0157836	yes
XLOC_009119	XLOC_009119	RAV2	Ca22chr6A_C_albicans_SC5314:588695-589763	Group1	Group3	OK	8.79652	5.77141	-0.608009	-2.18229	0.01695	0.0500033	no
XLOC_003120	XLOC_003120	C2_05170W_A	Ca22chr2A_C_albicans_SC5314:1067411-1068083	Group1	Group3	OK	20.8553	13.6849	-0.607837	-2.83919	0.0085	0.0284033	yes
XLOC_005912	XLOC_005912	C3_03670W_B	Ca22chr3B_C_albicans_SC5314:774515-776525	Group1	Group3	OK	15.0438	9.87197	-0.60776	-2.86122	0.00055	0.0028514	yes
XLOC_008479	XLOC_008479	C5_00730W_B	Ca22chr5B_C_albicans_SC5314:171029-174779	Group1	Group3	OK	3.95607	2.5971	-0.607165	-2.3047	0.00325	0.0128968	yes
XLOC_012012	XLOC_012012	CR_04930W_B	Ca22chrRB_C_albicans_SC5314:1066103-1067462	Group1	Group3	OK	38.818	25.4926	-0.606648	-3.47106	5e-05	0.000338333	yes
XLOC_010894	XLOC_010894	IFR2	Ca22chrRA_C_albicans_SC5314:737210-738287	Group1	Group3	OK	58.6913	38.5539	-0.606268	-3.62037	0.00015	0.000919245	yes
XLOC_006900	XLOC_006900	C4_01020C_A	Ca22chr4A_C_albicans_SC5314:202397-206000	Group1	Group3	OK	3.34629	2.19823	-0.606223	-2.1267	0.00565	0.0202776	yes
XLOC_008575	XLOC_008575	C5_02830W_B	Ca22chr5B_C_albicans_SC5314:630881-631760	Group1	Group3	OK	19.1957	12.6176	-0.605343	-2.83564	0.00315	0.0126233	yes
XLOC_000492	XLOC_000492	C1_10410W_A	Ca22chr1A_C_albicans_SC5314:2304068-2305031	Group1	Group3	OK	3.99093	2.62393	-0.604997	-1.39953	0.1255	0.233863	no
XLOC_003443	XLOC_003443	C2_00730C_A	Ca22chr2A_C_albicans_SC5314:123699-126801	Group1	Group3	OK	11.759	7.7327	-0.604719	-2.9438	0.0001	0.000632522	yes
XLOC_004243	XLOC_004243	C2_06720W_B	Ca22chr2B_C_albicans_SC5314:1376339-1377377	Group1	Group3	OK	13.4805	8.86729	-0.604312	-2.50738	0.0053	0.0192232	yes
XLOC_002274	XLOC_002274	C1_02940C_B	Ca22chr1B_C_albicans_SC5314:614735-615254	Group1	Group3	OK	15.7553	10.3715	-0.603219	-2.36681	0.05295	0.121757	no
XLOC_003100	XLOC_003100	C2_04750W_A	Ca22chr2A_C_albicans_SC5314:995290-996994	Group1	Group3	OK	4.01113	2.64049	-0.603204	-1.763	0.0327	0.0847304	no
XLOC_002314	XLOC_002314	C1_03730C_B	Ca22chr1B_C_albicans_SC5314:776780-778628	Group1	Group3	OK	19.2392	12.6663	-0.603047	-3.0293	0.0001	0.000632522	yes
XLOC_000601	XLOC_000601	PEP1	Ca22chr1A_C_albicans_SC5314:2723177-2727197	Group1	Group3	OK	10.7169	7.05993	-0.602167	-2.98856	0.0001	0.000632522	yes
XLOC_012604	XLOC_012604	CR_06340C_B	Ca22chrRB_C_albicans_SC5314:1343073-1344726	Group1	Group3	OK	343.038	226.004	-0.602018	-2.8466	0.00045	0.00239803	yes
XLOC_003748	XLOC_003748	AFT2	Ca22chr2A_C_albicans_SC5314:1461998-1464395	Group1	Group3	OK	5.42367	3.5745	-0.601527	-2.262	0.0046	0.0171733	yes
XLOC_000434	XLOC_000434	CRP1	Ca22chr1A_C_albicans_SC5314:2030996-2034590	Group1	Group3	OK	8.83304	5.82487	-0.600684	-2.7966	0.0004	0.00216714	yes
XLOC_000886	XLOC_000886	MNS1	Ca22chr1A_C_albicans_SC5314:776729-778577	Group1	Group3	OK	24.3001	16.0276	-0.600409	-3.21068	5e-05	0.000338333	yes
XLOC_003453	XLOC_003453	MXR1	Ca22chr2A_C_albicans_SC5314:157847-158405	Group1	Group3	OK	9.80063	6.46604	-0.599991	-1.89193	0.1165	0.221377	no
XLOC_001839	XLOC_001839	C1_08800W_B	Ca22chr1B_C_albicans_SC5314:1916981-1918658	Group1	Group3	OK	18.945	12.5002	-0.599873	-2.95114	0.00055	0.0028514	yes
XLOC_009223	XLOC_009223	SRO77	Ca22chr6A_C_albicans_SC5314:70594-73825	Group1	Group3	OK	3.00256	1.98131	-0.599736	-1.97848	0.01145	0.0363002	yes
XLOC_010917	XLOC_010917	TAL1	Ca22chrRA_C_albicans_SC5314:831858-832830	Group1	Group3	OK	376.635	248.533	-0.599728	-3.3206	0.00035	0.00193169	yes
XLOC_009995	XLOC_009995	C7_02250W_A	Ca22chr7A_C_albicans_SC5314:489298-491008	Group1	Group3	OK	3.51364	2.31872	-0.599641	-1.62549	0.03945	0.0981867	no
XLOC_010930	XLOC_010930	NAT5	Ca22chrRA_C_albicans_SC5314:914671-915199	Group1	Group3	OK	23.8167	15.7179	-0.599566	-2.89657	0.01805	0.0524386	no
XLOC_003295	XLOC_003295	C2_08620W_A	Ca22chr2A_C_albicans_SC5314:1753777-1755259	Group1	Group3	OK	3.33899	2.20418	-0.59917	-1.48498	0.06205	0.137148	no
XLOC_000089	XLOC_000089	FGR38	Ca22chr1A_C_albicans_SC5314:364171-366307	Group1	Group3	OK	1.89563	1.25155	-0.598962	-1.2998	0.0887	0.180286	no
XLOC_012396	XLOC_012396	CR_02100C_B	Ca22chrRB_C_albicans_SC5314:458784-459389	Group1	Group3	OK	20.0476	13.2365	-0.598907	-2.68872	0.026	0.0705792	no
XLOC_012172	XLOC_012172	CR_08290W_B	Ca22chrRB_C_albicans_SC5314:1794138-1795389	Group1	Group3	OK	18.1581	11.9908	-0.59869	-2.78915	0.00135	0.00618449	yes
XLOC_002442	XLOC_002442	C1_06080C_B	Ca22chr1B_C_albicans_SC5314:1273460-1274501	Group1	Group3	OK	22.3997	14.7931	-0.598558	-2.85284	0.0019	0.00827793	yes
XLOC_008500	XLOC_008500	C5_01210W_B	Ca22chr5B_C_albicans_SC5314:270280-272362	Group1	Group3	OK	41.5853	27.4815	-0.597614	-3.0372	0.00025	0.00145	yes
XLOC_004335	XLOC_004335	C2_08420W_B	Ca22chr2B_C_albicans_SC5314:1699161-1700226	Group1	Group3	OK	5.36697	3.54686	-0.597566	-1.67163	0.06075	0.135055	no
XLOC_000183	XLOC_000183	SKO1	Ca22chr1A_C_albicans_SC5314:788295-790142	Group1	Group3	OK	14.5726	9.63301	-0.597202	-2.80887	0.00075	0.00371625	yes
XLOC_004337	XLOC_004337	C2_08450W_B	Ca22chr2B_C_albicans_SC5314:1704628-1709320	Group1	Group3	OK	7.64606	5.05483	-0.597054	-2.88193	5e-05	0.000338333	yes
XLOC_002403	XLOC_002403	C1_05240C_B	Ca22chr1B_C_albicans_SC5314:1104008-1105343	Group1	Group3	OK	16.0145	10.5886	-0.596867	-2.20348	0.00205	0.0088425	yes
XLOC_009531	XLOC_009531	C6_02120W_B	Ca22chr6B_C_albicans_SC5314:437943-442923	Group1	Group3	OK	11.2004	7.4126	-0.595496	-2.8159	0.0002	0.00119193	yes
XLOC_007230	XLOC_007230	C4_00260W_B	Ca22chr4B_C_albicans_SC5314:36913-39085	Group1	Group3	OK	8.77971	5.81116	-0.595347	-2.44717	0.00235	0.00987426	yes
XLOC_010180	XLOC_010180	C7_02090C_A	Ca22chr7A_C_albicans_SC5314:462240-463041	Group1	Group3	OK	6.96726	4.61304	-0.594874	-1.7237	0.0812	0.168307	no
XLOC_001860	XLOC_001860	C1_09200W_B	Ca22chr1B_C_albicans_SC5314:2020219-2022289	Group1	Group3	OK	2.23218	1.4782	-0.594615	-1.41521	0.08225	0.17005	no
XLOC_000858	XLOC_000858	ARO80	Ca22chr1A_C_albicans_SC5314:668762-671960	Group1	Group3	OK	4.06897	2.69551	-0.594103	-2.19089	0.00445	0.0167287	yes
XLOC_011959	XLOC_011959	CR_03720W_B	Ca22chrRB_C_albicans_SC5314:831800-832772	Group1	Group3	OK	303.493	201.115	-0.593643	-3.31796	0.0003	0.00169756	yes
XLOC_002632	XLOC_002632	C1_09980C_B	Ca22chr1B_C_albicans_SC5314:2178890-2179805	Group1	Group3	OK	15.6275	10.3562	-0.593601	-2.54224	0.0075	0.0256286	yes
XLOC_001963	XLOC_001963	C1_11200W_B	Ca22chr1B_C_albicans_SC5314:2457020-2464673	Group1	Group3	OK	9.50228	6.29805	-0.593368	-2.86628	0.00015	0.000919245	yes
XLOC_000311	XLOC_000311	C1_06660W_A	Ca22chr1A_C_albicans_SC5314:1422904-1424605	Group1	Group3	OK	39.2825	26.0466	-0.592791	-3.10414	0.0002	0.00119193	yes
XLOC_008667	XLOC_008667	C5_04870W_B	Ca22chr5B_C_albicans_SC5314:1061206-1061992	Group1	Group3	OK	7.74648	5.13668	-0.592703	-1.81334	0.0686	0.147656	no
XLOC_002390	XLOC_002390	C1_05020C_B	Ca22chr1B_C_albicans_SC5314:1052010-1053753	Group1	Group3	OK	8.43107	5.59523	-0.591517	-2.297	0.0047	0.0174364	yes
XLOC_012031	XLOC_012031	CR_05330W_B	Ca22chrRB_C_albicans_SC5314:1147529-1147715	Group1	Group3	OK	97.9174	64.9839	-0.591483	-9.51814	0.4017	0.542729	no
XLOC_006541	XLOC_006541	MEP2	Ca22chr4A_C_albicans_SC5314:67987-69430	Group1	Group3	OK	5.96634	3.9641	-0.589854	-1.9908	0.02025	0.0577201	no
XLOC_009105	XLOC_009105	C6_02480W_A	Ca22chr6A_C_albicans_SC5314:514253-515363	Group1	Group3	OK	76.2545	50.6832	-0.589317	-3.45103	0.0003	0.00169756	yes
XLOC_005151	XLOC_005151	C3_03930W_A	Ca22chr3A_C_albicans_SC5314:819739-820771	Group1	Group3	OK	2.40857	1.60185	-0.588437	-1.03621	0.2346	0.371245	no
XLOC_001882	XLOC_001882	C1_09610W_B	Ca22chr1B_C_albicans_SC5314:2117896-2118715	Group1	Group3	OK	21.9577	14.6048	-0.588281	-2.86244	0.0036	0.0140201	yes
XLOC_008040	XLOC_008040	C5_02830W_A	Ca22chr5A_C_albicans_SC5314:630776-631655	Group1	Group3	OK	18.1111	12.053	-0.587489	-2.69365	0.0046	0.0171733	yes
XLOC_006518	XLOC_006518	C4_00020W_A	Ca22chr4A_C_albicans_SC5314:2844-3891	Group1	Group3	OK	78.9698	52.5749	-0.586927	-3.5887	0.0002	0.00119193	yes
XLOC_005339	XLOC_005339	TCC1	Ca22chr3A_C_albicans_SC5314:1729948-1732195	Group1	Group3	OK	7.44183	4.95453	-0.586909	-2.39277	0.00255	0.0105643	yes
XLOC_012436	XLOC_012436	CR_03010C_B	Ca22chrRB_C_albicans_SC5314:690392-691000	Group1	Group3	OK	17.8303	11.8753	-0.586361	-2.5223	0.0375	0.094236	no
XLOC_000851	XLOC_000851	ORC1	Ca22chr1A_C_albicans_SC5314:639142-641560	Group1	Group3	OK	14.5547	9.69418	-0.586294	-2.86424	0.0003	0.00169756	yes
XLOC_004728	XLOC_004728	C2_05720C_B	Ca22chr2B_C_albicans_SC5314:1168432-1169725	Group1	Group3	OK	54.2463	36.1464	-0.58567	-3.27204	0.0001	0.000632522	yes
XLOC_004999	XLOC_004999	LYS144	Ca22chr3A_C_albicans_SC5314:140431-143014	Group1	Group3	OK	3.26793	2.17874	-0.584884	-1.87052	0.01835	0.053215	no
XLOC_009086	XLOC_009086	C6_02160W_A	Ca22chr6A_C_albicans_SC5314:449470-451141	Group1	Group3	OK	2.92887	1.9535	-0.584285	-1.4418	0.0775	0.162768	no
XLOC_012084	XLOC_012084	CR_06470W_B	Ca22chrRB_C_albicans_SC5314:1381815-1383717	Group1	Group3	OK	10.0048	6.6742	-0.584032	-2.40274	0.00305	0.0122832	yes
XLOC_011130	XLOC_011130	CR_08290W_A	Ca22chrRA_C_albicans_SC5314:1794673-1795927	Group1	Group3	OK	21.2494	14.1773	-0.583841	-2.87536	0.0014	0.0063955	yes
XLOC_004495	XLOC_004495	C2_00720C_B	Ca22chr2B_C_albicans_SC5314:121290-122847	Group1	Group3	OK	2.07909	1.38728	-0.583688	-1.19128	0.1691	0.293867	no
XLOC_011962	XLOC_011962	CR_03850W_B	Ca22chrRB_C_albicans_SC5314:860592-862536	Group1	Group3	OK	4.54889	3.03582	-0.583431	-1.92912	0.01775	0.0517755	no
XLOC_012430	XLOC_012430	CR_02940C_B	Ca22chrRB_C_albicans_SC5314:678824-679904	Group1	Group3	OK	6.24554	4.16829	-0.58337	-1.78757	0.0506	0.118014	no
XLOC_001356	XLOC_001356	MON2	Ca22chr1A_C_albicans_SC5314:2861150-2866055	Group1	Group3	OK	2.67536	1.78604	-0.582973	-2.11456	0.00505	0.0184608	yes
XLOC_002283	XLOC_002283	C1_03160C_B	Ca22chr1B_C_albicans_SC5314:657607-658579	Group1	Group3	OK	18.2751	12.2008	-0.582896	-2.64083	0.0039	0.0149996	yes
XLOC_008537	XLOC_008537	C5_02030W_B	Ca22chr5B_C_albicans_SC5314:455299-456292	Group1	Group3	OK	98.2754	65.613	-0.582848	-3.3622	0.00035	0.00193169	yes
XLOC_006834	XLOC_006834	PRA1	Ca22chr4A_C_albicans_SC5314:1547129-1548029	Group1	Group3	OK	6.36392	4.24892	-0.58282	-1.69716	0.0829	0.171121	no
XLOC_008563	XLOC_008563	C5_02640W_B	Ca22chr5B_C_albicans_SC5314:594591-595242	Group1	Group3	OK	14.7888	9.87412	-0.582777	-2.34285	0.03525	0.0897976	no
XLOC_009658	XLOC_009658	C6_00180C_B	Ca22chr6B_C_albicans_SC5314:20920-21526	Group1	Group3	OK	5.56105	3.71347	-0.58259	-1.3115	0.24655	0.384627	no
XLOC_001611	XLOC_001611	C1_03770W_B	Ca22chr1B_C_albicans_SC5314:788344-790191	Group1	Group3	OK	15.1805	10.1371	-0.582572	-2.7659	0.00145	0.00657765	yes
XLOC_001956	XLOC_001956	C1_11080W_B	Ca22chr1B_C_albicans_SC5314:2441916-2443002	Group1	Group3	OK	39.7708	26.5691	-0.58196	-3.36113	0.0002	0.00119193	yes
XLOC_010920	XLOC_010920	HGT3	Ca22chrRA_C_albicans_SC5314:860661-862605	Group1	Group3	OK	7.3771	4.92915	-0.581716	-2.23765	0.0055	0.0198269	yes
XLOC_007048	XLOC_007048	RAM1	Ca22chr4A_C_albicans_SC5314:828648-830406	Group1	Group3	OK	7.23774	4.83614	-0.581685	-2.16486	0.0064	0.022558	yes
XLOC_010882	XLOC_010882	DOM34	Ca22chrRA_C_albicans_SC5314:699793-700975	Group1	Group3	OK	34.7702	23.2432	-0.581038	-3.20554	0.00025	0.00145	yes
XLOC_003029	XLOC_003029	PAN1	Ca22chr2A_C_albicans_SC5314:702726-706917	Group1	Group3	OK	17.4518	11.6695	-0.580628	-2.88982	0.0001	0.000632522	yes
XLOC_001848	XLOC_001848	C1_09010W_B	Ca22chr1B_C_albicans_SC5314:1962484-1964314	Group1	Group3	OK	15.1229	10.1193	-0.579629	-2.70766	0.00115	0.0054055	yes
XLOC_009326	XLOC_009326	SEC20	Ca22chr6A_C_albicans_SC5314:525571-526570	Group1	Group3	OK	7.93532	5.3101	-0.57955	-1.93119	0.03585	0.0911117	no
XLOC_011361	XLOC_011361	CR_02260C_A	Ca22chrRA_C_albicans_SC5314:507448-508468	Group1	Group3	OK	4.83374	3.23752	-0.578248	-1.49876	0.0894	0.18147	no
XLOC_003949	XLOC_003949	C2_00850W_B	Ca22chr2B_C_albicans_SC5314:144766-146107	Group1	Group3	OK	9.84917	6.59692	-0.57821	-2.27077	0.00795	0.0268975	yes
XLOC_011562	XLOC_011562	PGI1	Ca22chrRA_C_albicans_SC5314:1343150-1344803	Group1	Group3	OK	350.011	234.444	-0.578155	-2.71468	0.00115	0.0054055	yes
XLOC_008228	XLOC_008228	C5_01230C_A	Ca22chr5A_C_albicans_SC5314:274464-275364	Group1	Group3	OK	33.5652	22.4915	-0.577589	-3.13643	0.00115	0.0054055	yes
XLOC_004686	XLOC_004686	C2_04940C_B	Ca22chr2B_C_albicans_SC5314:1030013-1031678	Group1	Group3	OK	13.1508	8.81366	-0.577341	-2.53797	0.00215	0.0091643	yes
XLOC_001148	XLOC_001148	SEC24	Ca22chr1A_C_albicans_SC5314:1904313-1907100	Group1	Group3	OK	44.3142	29.7017	-0.577221	-2.7885	0.00035	0.00193169	yes
XLOC_004272	XLOC_004272	C2_07320W_B	Ca22chr2B_C_albicans_SC5314:1488656-1489916	Group1	Group3	OK	71.9145	48.2102	-0.576943	-3.33756	0.00025	0.00145	yes
XLOC_009386	XLOC_009386	SBA1	Ca22chr6A_C_albicans_SC5314:809482-810148	Group1	Group3	OK	85.2634	57.1673	-0.576737	-4.02805	0.0001	0.000632522	yes
XLOC_009617	XLOC_009617	C6_03930W_B	Ca22chr6B_C_albicans_SC5314:851193-853350	Group1	Group3	OK	11.3937	7.63996	-0.576595	-2.59302	0.00105	0.00498961	yes
XLOC_007781	XLOC_007781	C4_04550C_B	Ca22chr4B_C_albicans_SC5314:974483-975494	Group1	Group3	OK	18.2957	12.2682	-0.576581	-2.61093	0.0052	0.0189451	yes
XLOC_003791	XLOC_003791	UCF1	Ca22chr2A_C_albicans_SC5314:1675844-1676450	Group1	Group3	OK	284.693	190.924	-0.576413	-4.02594	0.0005	0.00263636	yes
XLOC_000531	XLOC_000531	C1_11140W_A	Ca22chr1A_C_albicans_SC5314:2449577-2451047	Group1	Group3	OK	10.0458	6.73903	-0.575979	-2.3975	0.00455	0.017016	yes
XLOC_008257	XLOC_008257	HIP1	Ca22chr5A_C_albicans_SC5314:402801-404601	Group1	Group3	OK	18.1164	12.1613	-0.575004	-2.85605	0.00055	0.0028514	yes
XLOC_000885	XLOC_000885	C1_03720C_A	Ca22chr1A_C_albicans_SC5314:773998-775771	Group1	Group3	OK	9.85118	6.61593	-0.574351	-2.29509	0.00395	0.015174	yes
XLOC_008289	XLOC_008289	C5_02390C_A	Ca22chr5A_C_albicans_SC5314:531714-532662	Group1	Group3	OK	30.9304	20.7742	-0.574236	-3.04275	0.0016	0.00714828	yes
XLOC_003240	XLOC_003240	C2_07640W_A	Ca22chr2A_C_albicans_SC5314:1558199-1560074	Group1	Group3	OK	11.9447	8.02666	-0.5735	-2.49556	0.0021	0.00899248	yes
XLOC_007213	XLOC_007213	C4_07220C_A	Ca22chr4A_C_albicans_SC5314:1589706-1593721	Group1	Group3	OK	6.99872	4.70612	-0.572551	-2.18916	0.003	0.0121119	yes
XLOC_004073	XLOC_004073	C2_03270W_B	Ca22chr2B_C_albicans_SC5314:675817-676564	Group1	Group3	OK	8079.31	5436.86	-0.571457	-1.45185	0.14045	0.254779	no
XLOC_007248	XLOC_007248	C4_00650W_B	Ca22chr4B_C_albicans_SC5314:111280-112450	Group1	Group3	OK	5.07249	3.41394	-0.571255	-1.60304	0.0558	0.12674	no
XLOC_004348	XLOC_004348	C2_08620W_B	Ca22chr2B_C_albicans_SC5314:1753811-1755293	Group1	Group3	OK	6.29198	4.23563	-0.570937	-1.94346	0.02015	0.0574855	no
XLOC_005429	XLOC_005429	C3_01680C_A	Ca22chr3A_C_albicans_SC5314:362631-363738	Group1	Group3	OK	14.0059	9.42895	-0.570871	-2.42229	0.00645	0.0227096	yes
XLOC_001362	XLOC_001362	AKR1	Ca22chr1A_C_albicans_SC5314:2883614-2886056	Group1	Group3	OK	1.89474	1.27716	-0.569061	-1.3343	0.078	0.163395	no
XLOC_002713	XLOC_002713	C1_11540C_B	Ca22chr1B_C_albicans_SC5314:2534082-2538075	Group1	Group3	OK	32.6902	22.0495	-0.568115	-2.66119	0.0003	0.00169756	yes
XLOC_011432	XLOC_011432	CR_03780C_A	Ca22chrRA_C_albicans_SC5314:841231-841969	Group1	Group3	OK	9.09265	6.13437	-0.567787	-1.84442	0.0691	0.148388	no
XLOC_007966	XLOC_007966	VPS1	Ca22chr5A_C_albicans_SC5314:270286-272368	Group1	Group3	OK	40.8361	27.5665	-0.56693	-2.86915	0.00035	0.00193169	yes
XLOC_005011	XLOC_005011	C3_00940W_A	Ca22chr3A_C_albicans_SC5314:191168-192854	Group1	Group3	OK	24.1915	16.3332	-0.566699	-3.05255	0.0002	0.00119193	yes
XLOC_003758	XLOC_003758	C2_07430C_A	Ca22chr2A_C_albicans_SC5314:1517212-1518205	Group1	Group3	OK	13.9819	9.44845	-0.565414	-2.38622	0.00925	0.0303935	yes
XLOC_009109	XLOC_009109	C6_02580W_A	Ca22chr6A_C_albicans_SC5314:526773-528267	Group1	Group3	OK	9.84305	6.65304	-0.565091	-2.31963	0.0059	0.0210353	yes
XLOC_008950	XLOC_008950	C5_04920C_B	Ca22chr5B_C_albicans_SC5314:1067996-1073786	Group1	Group3	OK	2.03094	1.37428	-0.563476	-1.95462	0.0085	0.0284033	yes
XLOC_001833	XLOC_001833	C1_08730W_B	Ca22chr1B_C_albicans_SC5314:1902987-1904163	Group1	Group3	OK	35.5842	24.0815	-0.563309	-3.16672	0.00025	0.00145	yes
XLOC_002676	XLOC_002676	C1_10840C_B	Ca22chr1B_C_albicans_SC5314:2399608-2401099	Group1	Group3	OK	16.6638	11.2786	-0.563137	-2.62894	0.0015	0.00677137	yes
XLOC_009756	XLOC_009756	C6_02190C_B	Ca22chr6B_C_albicans_SC5314:454160-455381	Group1	Group3	OK	9.92287	6.72516	-0.56119	-2.18249	0.01245	0.038976	yes
XLOC_003036	XLOC_003036	RAD32	Ca22chr2A_C_albicans_SC5314:749769-751692	Group1	Group3	OK	47.658	32.3072	-0.560864	-2.84276	0.0001	0.000632522	yes
XLOC_001081	XLOC_001081	SKP1	Ca22chr1A_C_albicans_SC5314:1604431-1604926	Group1	Group3	OK	119.206	80.8276	-0.560543	-4.50945	0.00045	0.00239803	yes
XLOC_001134	XLOC_001134	UPC2	Ca22chr1A_C_albicans_SC5314:1858135-1860274	Group1	Group3	OK	10.0571	6.82129	-0.560097	-2.44777	0.0028	0.0113894	yes
XLOC_000768	XLOC_000768	HOT1	Ca22chr1A_C_albicans_SC5314:272373-274197	Group1	Group3	OK	4.4454	3.01695	-0.559223	-1.80896	0.03205	0.0834122	no
XLOC_012556	XLOC_012556	CR_05380C_B	Ca22chrRB_C_albicans_SC5314:1155515-1156382	Group1	Group3	OK	89.6487	60.8502	-0.559022	-3.58173	0.00025	0.00145	yes
XLOC_001957	XLOC_001957	C1_11100W_B	Ca22chr1B_C_albicans_SC5314:2445494-2446031	Group1	Group3	OK	16.7266	11.3554	-0.558769	-2.27435	0.05215	0.120557	no
XLOC_004322	XLOC_004322	C2_08110W_B	Ca22chr2B_C_albicans_SC5314:1644102-1645638	Group1	Group3	OK	3.30843	2.24695	-0.558181	-1.42081	0.0805	0.167337	no
XLOC_003055	XLOC_003055	GNA1	Ca22chr2A_C_albicans_SC5314:810974-811424	Group1	Group3	OK	66.2479	45.0097	-0.557638	-3.90811	0.00565	0.0202776	yes
XLOC_012583	XLOC_012583	CR_05830C_B	Ca22chrRB_C_albicans_SC5314:1230674-1231991	Group1	Group3	OK	3.39988	2.31061	-0.557211	-1.36392	0.11285	0.21631	no
XLOC_005545	XLOC_005545	PHB1	Ca22chr3A_C_albicans_SC5314:785607-786459	Group1	Group3	OK	9.21153	6.26034	-0.5572	-1.8815	0.0501	0.117279	no
XLOC_003159	XLOC_003159	C2_06030W_A	Ca22chr2A_C_albicans_SC5314:1234770-1236204	Group1	Group3	OK	7.45421	5.06653	-0.557058	-1.99991	0.01705	0.0501843	no
XLOC_003020	XLOC_003020	GPM1	Ca22chr2A_C_albicans_SC5314:675805-676552	Group1	Group3	OK	8025.33	5458.4	-0.556083	-1.41608	0.14915	0.266688	no
XLOC_001716	XLOC_001716	C1_06200W_B	Ca22chr1B_C_albicans_SC5314:1294860-1296615	Group1	Group3	OK	3.94569	2.68403	-0.555877	-1.65143	0.0468	0.11136	no
XLOC_009219	XLOC_009219	C6_00360C_A	Ca22chr6A_C_albicans_SC5314:63636-64182	Group1	Group3	OK	16.1622	10.9958	-0.555665	-2.23879	0.0522	0.12063	no
XLOC_007362	XLOC_007362	C4_03110W_B	Ca22chr4B_C_albicans_SC5314:649199-654443	Group1	Group3	OK	5.58371	3.79966	-0.555352	-2.50742	0.0008	0.00391916	yes
XLOC_004026	XLOC_004026	C2_02410W_B	Ca22chr2B_C_albicans_SC5314:478608-479178	Group1	Group3	OK	73.3389	49.9196	-0.554972	-3.82294	0.00095	0.00457126	yes
XLOC_005113	XLOC_005113	C3_03150W_A	Ca22chr3A_C_albicans_SC5314:670711-674318	Group1	Group3	OK	2.95504	2.01203	-0.554528	-1.6731	0.02815	0.0755006	no
XLOC_003565	XLOC_003565	HSP78	Ca22chr2A_C_albicans_SC5314:707073-709512	Group1	Group3	OK	3.07677	2.09523	-0.554305	-1.67146	0.03215	0.0836389	no
XLOC_002495	XLOC_002495	C1_07100C_B	Ca22chr1B_C_albicans_SC5314:1516807-1517749	Group1	Group3	OK	22.4717	15.3046	-0.554143	-2.65714	0.00505	0.0184608	yes
XLOC_007477	XLOC_007477	C4_05810W_B	Ca22chr4B_C_albicans_SC5314:1288359-1289745	Group1	Group3	OK	57.4746	39.1501	-0.553909	-3.03196	0.00015	0.000919245	yes
XLOC_000154	XLOC_000154	C1_03120W_A	Ca22chr1A_C_albicans_SC5314:651901-653134	Group1	Group3	OK	24.5289	16.7099	-0.55378	-2.77112	0.00105	0.00498961	yes
XLOC_006734	XLOC_006734	C4_04750W_A	Ca22chr4A_C_albicans_SC5314:1015864-1017364	Group1	Group3	OK	4.60239	3.13577	-0.553563	-1.64332	0.05065	0.118014	no
XLOC_011325	XLOC_011325	MET6	Ca22chrRA_C_albicans_SC5314:368746-371050	Group1	Group3	OK	300.223	204.731	-0.552305	-2.33386	0.00275	0.0112352	yes
XLOC_012403	XLOC_012403	CR_02260C_B	Ca22chrRB_C_albicans_SC5314:507427-508447	Group1	Group3	OK	3.67946	2.51115	-0.551148	-1.27312	0.16625	0.289922	no
XLOC_009227	XLOC_009227	FET3	Ca22chr6A_C_albicans_SC5314:80174-82049	Group1	Group3	OK	6.04388	4.12554	-0.550892	-1.99803	0.01365	0.0420239	yes
XLOC_008800	XLOC_008800	C5_01980C_B	Ca22chr5B_C_albicans_SC5314:444933-445614	Group1	Group3	OK	28.5506	19.4906	-0.550742	-2.79181	0.0071	0.0245589	yes
XLOC_010862	XLOC_010862	CHO2	Ca22chrRA_C_albicans_SC5314:566050-568717	Group1	Group3	OK	27.1644	18.5495	-0.550336	-2.77095	0.0003	0.00169756	yes
XLOC_004091	XLOC_004091	C2_03600W_B	Ca22chr2B_C_albicans_SC5314:759450-761535	Group1	Group3	OK	3.52782	2.40999	-0.54975	-1.68086	0.04095	0.100876	no
XLOC_009729	XLOC_009729	C6_01650C_B	Ca22chr6B_C_albicans_SC5314:340246-347953	Group1	Group3	OK	2.65322	1.81276	-0.54956	-2.19472	0.002	0.00866711	yes
XLOC_000065	XLOC_000065	C1_01250W_A	Ca22chr1A_C_albicans_SC5314:250102-251977	Group1	Group3	OK	9.91936	6.77742	-0.549511	-2.27624	0.00535	0.0193506	yes
XLOC_006560	XLOC_006560	C4_00840W_A	Ca22chr4A_C_albicans_SC5314:150337-152152	Group1	Group3	OK	3.76752	2.57441	-0.549377	-1.60142	0.0456	0.10967	no
XLOC_000274	XLOC_000274	SIP5	Ca22chr1A_C_albicans_SC5314:1231375-1232920	Group1	Group3	OK	12.6897	8.67498	-0.548724	-2.35047	0.00405	0.0154576	yes
XLOC_004172	XLOC_004172	C2_05150W_B	Ca22chr2B_C_albicans_SC5314:1063898-1065161	Group1	Group3	OK	4.10624	2.80731	-0.548631	-1.44233	0.0869	0.177852	no
XLOC_011125	XLOC_011125	PTC5	Ca22chrRA_C_albicans_SC5314:1773595-1775338	Group1	Group3	OK	9.45521	6.46461	-0.548545	-2.26016	0.0056	0.0201315	yes
XLOC_006533	XLOC_006533	STE24	Ca22chr4A_C_albicans_SC5314:41650-43041	Group1	Group3	OK	40.0659	27.3974	-0.548337	-3.24399	0.00025	0.00145	yes
XLOC_009446	XLOC_009446	C6_00350W_B	Ca22chr6B_C_albicans_SC5314:60867-63453	Group1	Group3	OK	4.59572	3.14457	-0.54743	-1.98467	0.01195	0.0376466	yes
XLOC_002667	XLOC_002667	C1_10680C_B	Ca22chr1B_C_albicans_SC5314:2369640-2373418	Group1	Group3	OK	37.311	25.5344	-0.54716	-2.54085	0.00045	0.00239803	yes
XLOC_000773	XLOC_000773	SOD2	Ca22chr1A_C_albicans_SC5314:305307-306012	Group1	Group3	OK	90.1188	61.7032	-0.546483	-3.94995	0.0002	0.00119193	yes
XLOC_010710	XLOC_010710	NAD2,NAD3	Ca22chrM_C_albicans_SC5314:21407-23238	Group1	Group3	OK	5.29655	3.62764	-0.54602	-0.41793	0.4076	0.54842	no
XLOC_011615	XLOC_011615	MNL1	Ca22chrRA_C_albicans_SC5314:1614445-1617163	Group1	Group3	OK	9.43603	6.46491	-0.545551	-2.4816	0.002	0.00866711	yes
XLOC_007236	XLOC_007236	C4_00380W_B	Ca22chr4B_C_albicans_SC5314:58589-59573	Group1	Group3	OK	39.0053	26.7239	-0.545539	-3.11301	0.00075	0.00371625	yes
XLOC_008617	XLOC_008617	C5_03750W_B	Ca22chr5B_C_albicans_SC5314:829606-830029	Group1	Group3	OK	6.70491	4.5941	-0.545434	-1.27202	0.40245	0.543178	no
XLOC_007980	XLOC_007980	C5_01420W_A	Ca22chr5A_C_albicans_SC5314:318342-318662	Group1	Group3	OK	57.3653	39.3075	-0.545377	-4.92071	0.1736	0.299523	no
XLOC_011581	XLOC_011581	PUP2	Ca22chrRA_C_albicans_SC5314:1450290-1451058	Group1	Group3	OK	46.3649	31.7902	-0.544451	-3.18317	0.00155	0.00697285	yes
XLOC_001598	XLOC_001598	C1_03430W_B	Ca22chr1B_C_albicans_SC5314:719656-720712	Group1	Group3	OK	6.79828	4.66162	-0.544338	-1.74737	0.0573	0.12893	no
XLOC_004929	XLOC_004929	C2_10060C_B	Ca22chr2B_C_albicans_SC5314:2062214-2063183	Group1	Group3	OK	4.17946	2.86836	-0.543094	-1.29803	0.14615	0.262698	no
XLOC_002388	XLOC_002388	C1_04990C_B	Ca22chr1B_C_albicans_SC5314:1044382-1045516	Group1	Group3	OK	25.9203	17.7928	-0.542788	-2.72942	0.00155	0.00697285	yes
XLOC_004357	XLOC_004357	C2_08790W_B	Ca22chr2B_C_albicans_SC5314:1785874-1787785	Group1	Group3	OK	10.3852	7.13111	-0.542332	-2.26537	0.00505	0.0184608	yes
XLOC_003307	XLOC_003307	C2_08860W_A	Ca22chr2A_C_albicans_SC5314:1797496-1799881	Group1	Group3	OK	9.72743	6.68122	-0.541946	-2.38141	0.00245	0.0102217	yes
XLOC_001617	XLOC_001617	C1_03930W_B	Ca22chr1B_C_albicans_SC5314:830332-831841	Group1	Group3	OK	10.872	7.47114	-0.541216	-2.22494	0.00675	0.0235996	yes
XLOC_002973	XLOC_002973	C2_02410W_A	Ca22chr2A_C_albicans_SC5314:478611-479181	Group1	Group3	OK	99.8203	68.6071	-0.540975	-4.07475	0.00045	0.00239803	yes
XLOC_012077	XLOC_012077	CR_06260W_B	Ca22chrRB_C_albicans_SC5314:1331666-1332839	Group1	Group3	OK	4.08018	2.80472	-0.540777	-1.3854	0.11385	0.217648	no
XLOC_000869	XLOC_000869	C1_03450C_A	Ca22chr1A_C_albicans_SC5314:723113-726743	Group1	Group3	OK	2.90116	1.99461	-0.540527	-1.81751	0.01575	0.0470616	yes
XLOC_003876	XLOC_003876	C2_10060C_A	Ca22chr2A_C_albicans_SC5314:2062292-2063261	Group1	Group3	OK	3.26493	2.24514	-0.540245	-1.14182	0.21025	0.344721	no
XLOC_003433	XLOC_003433	PHHB	Ca22chr2A_C_albicans_SC5314:74564-74909	Group1	Group3	OK	10.2033	7.02145	-0.539199	-1.5484	0.4181	0.557696	no
XLOC_003675	XLOC_003675	C2_05720C_A	Ca22chr2A_C_albicans_SC5314:1168415-1169708	Group1	Group3	OK	65.3553	44.9854	-0.538846	-3.08657	0.0006	0.00306415	yes
XLOC_004062	XLOC_004062	C2_03060W_B	Ca22chr2B_C_albicans_SC5314:616879-618115	Group1	Group3	OK	83.2138	57.2814	-0.538755	-2.87525	0.00075	0.00371625	yes
XLOC_008858	XLOC_008858	C5_03140C_B	Ca22chr5B_C_albicans_SC5314:699698-705974	Group1	Group3	OK	6.0247	4.14952	-0.537947	-2.63468	0.0003	0.00169756	yes
XLOC_001959	XLOC_001959	C1_11140W_B	Ca22chr1B_C_albicans_SC5314:2449608-2451078	Group1	Group3	OK	9.63015	6.63321	-0.53785	-2.20261	0.0094	0.0307774	yes
XLOC_002678	XLOC_002678	C1_10890C_B	Ca22chr1B_C_albicans_SC5314:2407738-2409867	Group1	Group3	OK	66.6718	45.9308	-0.537616	-1.56705	0.02945	0.0778621	no
XLOC_007593	XLOC_007593	C4_00910C_B,C4_00920C_B	Ca22chr4B_C_albicans_SC5314:165121-167603	Group1	Group3	OK	27.8099	19.1599	-0.537513	-2.18885	0.00325	0.0128968	yes
XLOC_011135	XLOC_011135	GSH2	Ca22chrRA_C_albicans_SC5314:1810202-1811660	Group1	Group3	OK	11.2896	7.77884	-0.537361	-2.23298	0.00705	0.024451	yes
XLOC_003211	XLOC_003211	SMF12	Ca22chr2A_C_albicans_SC5314:1459883-1461638	Group1	Group3	OK	7.01883	4.83688	-0.537156	-2.01764	0.01285	0.0398442	yes
XLOC_004082	XLOC_004082	C2_03380W_B	Ca22chr2B_C_albicans_SC5314:702734-706928	Group1	Group3	OK	18.022	12.4228	-0.536772	-2.68496	0.00085	0.00412984	yes
XLOC_009498	XLOC_009498	C6_01480W_B	Ca22chr6B_C_albicans_SC5314:296893-297439	Group1	Group3	OK	8.48225	5.84803	-0.536495	-1.55651	0.18155	0.309703	no
XLOC_006537	XLOC_006537	C4_00380W_A	Ca22chr4A_C_albicans_SC5314:58580-59564	Group1	Group3	OK	46.4019	31.9918	-0.536483	-3.2078	0.0012	0.00559598	yes
XLOC_001014	XLOC_001014	ARC35	Ca22chr1A_C_albicans_SC5314:1273456-1274497	Group1	Group3	OK	20.0042	13.7958	-0.536074	-2.47289	0.00515	0.0187735	yes
XLOC_000054	XLOC_000054	C1_01010W_A	Ca22chr1A_C_albicans_SC5314:203944-204415	Group1	Group3	OK	14.7559	10.1765	-0.536049	-2.03363	0.12055	0.226262	no
XLOC_007560	XLOC_007560	C4_00240C_B	Ca22chr4B_C_albicans_SC5314:35415-36240	Group1	Group3	OK	34.3619	23.7015	-0.535833	-1.48758	0.0288	0.0765486	no
XLOC_004887	XLOC_004887	C2_09130C_B	Ca22chr2B_C_albicans_SC5314:1865761-1869022	Group1	Group3	OK	4.14564	2.86096	-0.535093	-1.98227	0.0098	0.0319582	yes
XLOC_004208	XLOC_004208	C2_05930W_B	Ca22chr2B_C_albicans_SC5314:1211773-1211959	Group1	Group3	OK	46.67	32.2175	-0.534651	-5.27445	0.5674	0.689456	no
XLOC_008156	XLOC_008156	RPN5	Ca22chr5A_C_albicans_SC5314:1164504-1165881	Group1	Group3	OK	44.2541	30.5584	-0.534243	-3.0075	0.0002	0.00119193	yes
XLOC_010956	XLOC_010956	DIT1	Ca22chrRA_C_albicans_SC5314:1014144-1015671	Group1	Group3	OK	12.039	8.31315	-0.534242	-2.24081	0.00775	0.026303	yes
XLOC_004369	XLOC_004369	C2_09030W_B	Ca22chr2B_C_albicans_SC5314:1847554-1848132	Group1	Group3	OK	4.76611	3.29134	-0.534137	-1.06479	0.4111	0.551316	no
XLOC_003284	XLOC_003284	C2_08450W_A	Ca22chr2A_C_albicans_SC5314:1704610-1709302	Group1	Group3	OK	6.7856	4.6893	-0.533104	-2.50435	0.0007	0.00351678	yes
XLOC_000846	XLOC_000846	C1_02940C_A	Ca22chr1A_C_albicans_SC5314:614700-615219	Group1	Group3	OK	21.8612	15.1165	-0.532247	-2.51561	0.0424	0.103235	no
XLOC_012447	XLOC_012447	CR_03220C_B	Ca22chrRB_C_albicans_SC5314:722530-723871	Group1	Group3	OK	2.62673	1.81663	-0.532	-1.16238	0.18455	0.313012	no
XLOC_004871	XLOC_004871	C2_08850C_B	Ca22chr2B_C_albicans_SC5314:1795195-1796281	Group1	Group3	OK	21.9577	15.1867	-0.531914	-2.57424	0.00405	0.0154576	yes
XLOC_003951	XLOC_003951	C2_00880W_B	Ca22chr2B_C_albicans_SC5314:149625-150705	Group1	Group3	OK	3.48858	2.41311	-0.531748	-1.20053	0.15955	0.280573	no
XLOC_001285	XLOC_001285	CTA3	Ca22chr1A_C_albicans_SC5314:2534052-2538045	Group1	Group3	OK	36.3736	25.1857	-0.53029	-2.48561	0.00035	0.00193169	yes
XLOC_003219	XLOC_003219	ARP3	Ca22chr2A_C_albicans_SC5314:1488634-1489894	Group1	Group3	OK	55.556	38.484	-0.529687	-2.99608	0.0005	0.00263636	yes
XLOC_002068	XLOC_002068	C1_13260W_B	Ca22chr1B_C_albicans_SC5314:2893317-2893880	Group1	Group3	OK	16.349	11.3293	-0.529142	-2.14029	0.12595	0.234366	no
XLOC_009773	XLOC_009773	C6_02570C_B	Ca22chr6B_C_albicans_SC5314:525523-526522	Group1	Group3	OK	6.59575	4.57066	-0.529134	-1.63129	0.0726	0.154323	no
XLOC_005116	XLOC_005116	C3_03250W_A	Ca22chr3A_C_albicans_SC5314:685104-689544	Group1	Group3	OK	7.18081	4.97657	-0.528994	-2.46919	0.0008	0.00391916	yes
XLOC_004772	XLOC_004772	C2_06540C_B	Ca22chr2B_C_albicans_SC5314:1325607-1329279	Group1	Group3	OK	13.0291	9.03935	-0.527449	-2.73234	5e-05	0.000338333	yes
XLOC_002303	XLOC_002303	C1_03550C_B	Ca22chr1B_C_albicans_SC5314:744933-746376	Group1	Group3	OK	35.7251	24.7883	-0.527281	-3.02991	0.0005	0.00263636	yes
XLOC_001217	XLOC_001217	C1_10230C_A	Ca22chr1A_C_albicans_SC5314:2259254-2263580	Group1	Group3	OK	2.78577	1.93418	-0.526353	-1.86692	0.0122	0.0383041	yes
XLOC_001924	XLOC_001924	C1_10460W_B	Ca22chr1B_C_albicans_SC5314:2316598-2317831	Group1	Group3	OK	40.3844	28.0394	-0.526343	-3.12894	0.00045	0.00239803	yes
XLOC_005900	XLOC_005900	C3_03470W_B	Ca22chr3B_C_albicans_SC5314:737484-738960	Group1	Group3	OK	2.17291	1.50912	-0.52592	-1.06127	0.18495	0.313363	no
XLOC_009872	XLOC_009872	C6_04550C_B	Ca22chr6B_C_albicans_SC5314:1013157-1015431	Group1	Group3	OK	11.1707	7.75822	-0.525919	-2.43853	0.0031	0.0124537	yes
XLOC_002171	XLOC_002171	C1_00930C_B	Ca22chr1B_C_albicans_SC5314:185516-190155	Group1	Group3	OK	4.01724	2.79108	-0.525381	-2.02836	0.00745	0.0255114	yes
XLOC_007210	XLOC_007210	MSH2	Ca22chr4A_C_albicans_SC5314:1575582-1578204	Group1	Group3	OK	2.50538	1.74093	-0.525171	-1.4936	0.05745	0.129133	no
XLOC_008053	XLOC_008053	SUT1	Ca22chr5A_C_albicans_SC5314:697355-698426	Group1	Group3	OK	5.00214	3.47602	-0.525111	-1.43638	0.099	0.196188	no
XLOC_004507	XLOC_004507	C2_00970C_B	Ca22chr2B_C_albicans_SC5314:158684-160787	Group1	Group3	OK	10.8809	7.56942	-0.523549	-2.30557	0.0037	0.0143665	yes
XLOC_009023	XLOC_009023	C6_00890W_A	Ca22chr6A_C_albicans_SC5314:174610-176875	Group1	Group3	OK	5.8199	4.04875	-0.523518	-1.99236	0.01075	0.034519	yes
XLOC_002863	XLOC_002863	LEU5	Ca22chr2A_C_albicans_SC5314:21532-22759	Group1	Group3	OK	12.457	8.67339	-0.522289	-2.20838	0.0135	0.041641	yes
XLOC_010837	XLOC_010837	MDL1	Ca22chrRA_C_albicans_SC5314:467255-469313	Group1	Group3	OK	7.47099	5.2019	-0.522261	-2.03868	0.01055	0.0339608	yes
XLOC_009157	XLOC_009157	FGR17	Ca22chr6A_C_albicans_SC5314:767668-769633	Group1	Group3	OK	5.91588	4.11978	-0.522026	-1.90559	0.0185	0.0535305	no
XLOC_008002	XLOC_008002	RPN8	Ca22chr5A_C_albicans_SC5314:455200-456193	Group1	Group3	OK	83.8482	58.4064	-0.521653	-3.11597	0.00055	0.0028514	yes
XLOC_008547	XLOC_008547	C5_02230W_B	Ca22chr5B_C_albicans_SC5314:492442-493279	Group1	Group3	OK	62.9162	43.8269	-0.521616	-3.3439	0.0005	0.00263636	yes
XLOC_000403	XLOC_000403	C1_08700W_A	Ca22chr1A_C_albicans_SC5314:1897120-1901266	Group1	Group3	OK	13.9283	9.703	-0.521516	-2.57461	0.00045	0.00239803	yes
XLOC_009677	XLOC_009677	C6_00500C_B	Ca22chr6B_C_albicans_SC5314:94192-95188	Group1	Group3	OK	9.43773	6.57641	-0.521141	-1.93009	0.0339	0.0872136	no
XLOC_001136	XLOC_001136	ENO1	Ca22chr1A_C_albicans_SC5314:1864126-1865449	Group1	Group3	OK	1542.82	1075.82	-0.520128	-1.69307	0.0447	0.108025	no
XLOC_003303	XLOC_003303	RPT6	Ca22chr2A_C_albicans_SC5314:1784324-1785530	Group1	Group3	OK	128.169	89.3886	-0.519887	-2.8037	0.00095	0.00457126	yes
XLOC_011032	XLOC_011032	ARC40	Ca22chrRA_C_albicans_SC5314:1322878-1324033	Group1	Group3	OK	66.9132	46.6701	-0.519793	-3.03534	0.00055	0.0028514	yes
XLOC_001250	XLOC_001250	C1_10890C_A	Ca22chr1A_C_albicans_SC5314:2407717-2409846	Group1	Group3	OK	73.2893	51.1234	-0.519619	-1.45361	0.04055	0.100195	no
XLOC_006740	XLOC_006740	FGR10	Ca22chr4A_C_albicans_SC5314:1052920-1053868	Group1	Group3	OK	3.92998	2.74257	-0.518994	-1.20566	0.1876	0.316615	no
XLOC_002164	XLOC_002164	C1_00730C_B	Ca22chr1B_C_albicans_SC5314:126791-128621	Group1	Group3	OK	4.29558	2.99774	-0.518981	-1.63962	0.03895	0.0971283	no
XLOC_008790	XLOC_008790	C5_01800C_B	Ca22chr5B_C_albicans_SC5314:402906-404706	Group1	Group3	OK	15.0081	10.4853	-0.517378	-2.44346	0.0033	0.0130394	yes
XLOC_010038	XLOC_010038	C7_03160W_A	Ca22chr7A_C_albicans_SC5314:685121-687359	Group1	Group3	OK	6.68161	4.67019	-0.516714	-1.98871	0.0124	0.0388569	yes
XLOC_011936	XLOC_011936	CR_03280W_B	Ca22chrRB_C_albicans_SC5314:737147-738224	Group1	Group3	OK	75.6743	52.9117	-0.516217	-3.06228	0.0008	0.00391916	yes
XLOC_004173	XLOC_004173	C2_05170W_B	Ca22chr2B_C_albicans_SC5314:1067414-1068086	Group1	Group3	OK	25.6212	17.9146	-0.516198	-2.65262	0.0142	0.0434086	yes
XLOC_009069	XLOC_009069	CTA1	Ca22chr6A_C_albicans_SC5314:381839-382496	Group1	Group3	OK	10.3034	7.20457	-0.516131	-1.73979	0.1007	0.198769	no
XLOC_006836	XLOC_006836	C4_07000W_A	Ca22chr4A_C_albicans_SC5314:1550810-1551437	Group1	Group3	OK	2.96667	2.07469	-0.515947	-0.885592	0.42685	0.566294	no
XLOC_004561	XLOC_004561	C2_02110C_B	Ca22chr2B_C_albicans_SC5314:415441-415996	Group1	Group3	OK	3.57989	2.50388	-0.515753	-0.921425	0.44425	0.582529	no
XLOC_004913	XLOC_004913	C2_09770C_B	Ca22chr2B_C_albicans_SC5314:1994811-1997772	Group1	Group3	OK	1.84483	1.29119	-0.514788	-1.33218	0.0788	0.164752	no
XLOC_009460	XLOC_009460	C6_00710W_B	Ca22chr6B_C_albicans_SC5314:122466-124410	Group1	Group3	OK	6.23247	4.36272	-0.514578	-1.92243	0.018	0.0523402	no
XLOC_006569	XLOC_006569	MLP1	Ca22chr4A_C_albicans_SC5314:209073-214572	Group1	Group3	OK	15.2237	10.6578	-0.51441	-2.28267	0.00175	0.0077019	yes
XLOC_005046	XLOC_005046	PPH21	Ca22chr3A_C_albicans_SC5314:351733-352816	Group1	Group3	OK	56.8173	39.7802	-0.51428	-3.25373	0.0003	0.00169756	yes
XLOC_007717	XLOC_007717	C4_03380C_B	Ca22chr4B_C_albicans_SC5314:708499-709657	Group1	Group3	OK	18.246	12.7792	-0.513788	-2.37722	0.00685	0.0238849	yes
XLOC_009623	XLOC_009623	C6_04100W_B	Ca22chr6B_C_albicans_SC5314:890013-891418	Group1	Group3	OK	41.2996	28.9258	-0.513773	-3.05526	0.00035	0.00193169	yes
XLOC_008598	XLOC_008598	C5_03380W_B	Ca22chr5B_C_albicans_SC5314:765000-766245	Group1	Group3	OK	3.61239	2.53013	-0.513744	-1.25969	0.1323	0.244015	no
XLOC_003019	XLOC_003019	C2_03260W_A	Ca22chr2A_C_albicans_SC5314:674261-674963	Group1	Group3	OK	27.0724	18.9621	-0.513708	-2.69793	0.0093	0.0305269	yes
XLOC_012456	XLOC_012456	CR_03390C_B	Ca22chrRB_C_albicans_SC5314:750243-753176	Group1	Group3	OK	4.8903	3.42661	-0.513141	-1.12261	0.11155	0.214387	no
XLOC_009647	XLOC_009647	C6_04570W_B	Ca22chr6B_C_albicans_SC5314:1016674-1019047	Group1	Group3	OK	28.471	19.954	-0.512814	-2.62791	0.0008	0.00391916	yes
XLOC_000058	XLOC_000058	MBF1	Ca22chr1A_C_albicans_SC5314:208284-208740	Group1	Group3	OK	289.131	202.706	-0.512335	-4.72898	0.00085	0.00412984	yes
XLOC_008970	XLOC_008970	C5_05320C_B	Ca22chr5B_C_albicans_SC5314:1153306-1154203	Group1	Group3	OK	37.1649	26.0562	-0.51231	-2.83816	0.0021	0.00899248	yes
XLOC_000486	XLOC_000486	GCA1	Ca22chr1A_C_albicans_SC5314:2271399-2274240	Group1	Group3	OK	5.24734	3.67909	-0.512235	-1.98025	0.0094	0.0307774	yes
XLOC_002790	XLOC_002790	C1_13220C_B	Ca22chr1B_C_albicans_SC5314:2883696-2886138	Group1	Group3	OK	2.24673	1.57561	-0.511912	-1.33209	0.07715	0.16219	no
XLOC_009128	XLOC_009128	PEP3	Ca22chr6A_C_albicans_SC5314:630447-632880	Group1	Group3	OK	2.62966	1.84504	-0.511226	-1.44286	0.06805	0.146764	no
XLOC_004142	XLOC_004142	C2_04490W_B	Ca22chr2B_C_albicans_SC5314:938735-939413	Group1	Group3	OK	77.6554	54.4954	-0.510952	-3.46536	0.0008	0.00391916	yes
XLOC_009702	XLOC_009702	C6_00980C_B	Ca22chr6B_C_albicans_SC5314:194217-195270	Group1	Group3	OK	3.99009	2.80042	-0.510781	-1.24297	0.1621	0.284058	no
XLOC_004284	XLOC_004284	C2_07490W_B	Ca22chr2B_C_albicans_SC5314:1530912-1532073	Group1	Group3	OK	6.89346	4.84042	-0.510096	-1.71632	0.05	0.117172	no
XLOC_000081	XLOC_000081	C1_01630W_A	Ca22chr1A_C_albicans_SC5314:331353-332037	Group1	Group3	OK	23.1362	16.2579	-0.509014	-2.51473	0.0184	0.0533124	no
XLOC_008242	XLOC_008242	C5_01560C_A	Ca22chr5A_C_albicans_SC5314:344088-344778	Group1	Group3	OK	36.8553	25.8993	-0.50896	-2.82484	0.0085	0.0284033	yes
XLOC_011954	XLOC_011954	CR_03560W_B	Ca22chrRB_C_albicans_SC5314:789247-790063	Group1	Group3	OK	7.72904	5.43328	-0.508465	-1.60179	0.10665	0.207301	no
XLOC_009674	XLOC_009674	C6_00460C_B	Ca22chr6B_C_albicans_SC5314:80178-82053	Group1	Group3	OK	6.91754	4.86408	-0.508093	-1.88477	0.01795	0.052265	no
XLOC_001741	XLOC_001741	C1_06680W_B	Ca22chr1B_C_albicans_SC5314:1427928-1430991	Group1	Group3	OK	3.46246	2.43488	-0.507945	-1.72761	0.0222	0.0622136	no
XLOC_001239	XLOC_001239	C1_10680C_A	Ca22chr1A_C_albicans_SC5314:2369619-2373397	Group1	Group3	OK	35.1865	24.7524	-0.507454	-2.35208	0.00115	0.0054055	yes
XLOC_003777	XLOC_003777	VRP1	Ca22chr2A_C_albicans_SC5314:1613186-1615181	Group1	Group3	OK	14.5014	10.2076	-0.506549	-2.54498	0.0034	0.0133776	yes
XLOC_009345	XLOC_009345	VPS51	Ca22chr6A_C_albicans_SC5314:602191-603142	Group1	Group3	OK	12.5707	8.84874	-0.506517	-2.07022	0.0227	0.0633416	no
XLOC_000456	XLOC_000456	ADE12	Ca22chr1A_C_albicans_SC5314:2122165-2123452	Group1	Group3	OK	73.366	51.6458	-0.506461	-2.67053	0.0016	0.00714828	yes
XLOC_007253	XLOC_007253	C4_00720W_B	Ca22chr4B_C_albicans_SC5314:124043-124868	Group1	Group3	OK	3.82777	2.69623	-0.505561	-1.1123	0.25535	0.394284	no
XLOC_004308	XLOC_004308	C2_07880W_B	Ca22chr2B_C_albicans_SC5314:1602525-1603938	Group1	Group3	OK	4.97032	3.50112	-0.505524	-1.54145	0.0672	0.145317	no
XLOC_003235	XLOC_003235	SWR1	Ca22chr2A_C_albicans_SC5314:1539743-1544669	Group1	Group3	OK	11.2536	7.92894	-0.505185	-2.50827	0.00055	0.0028514	yes
XLOC_008510	XLOC_008510	C5_01350W_B	Ca22chr5B_C_albicans_SC5314:299554-301405	Group1	Group3	OK	8.74201	6.16207	-0.50455	-2.00823	0.0122	0.0383041	yes
XLOC_009469	XLOC_009469	C6_00880W_B	Ca22chr6B_C_albicans_SC5314:172237-173380	Group1	Group3	OK	7.87401	5.55196	-0.504102	-1.80084	0.04105	0.101008	no
XLOC_003497	XLOC_003497	C2_01920C_A	Ca22chr2A_C_albicans_SC5314:357351-359910	Group1	Group3	OK	9.15156	6.45516	-0.503564	-2.18877	0.0038	0.0146933	yes
XLOC_000552	XLOC_000552	C1_11600W_A	Ca22chr1A_C_albicans_SC5314:2547616-2548264	Group1	Group3	OK	18.4606	13.0219	-0.503508	-2.29799	0.0361	0.0915322	no
XLOC_005820	XLOC_005820	C3_01570W_B	Ca22chr3B_C_albicans_SC5314:345354-347064	Group1	Group3	OK	6.18764	4.36482	-0.503468	-1.81208	0.0274	0.0737631	no
XLOC_002757	XLOC_002757	C1_12560C_B	Ca22chr1B_C_albicans_SC5314:2741916-2743031	Group1	Group3	OK	4.80732	3.39159	-0.503269	-1.29154	0.1364	0.249452	no
XLOC_001236	XLOC_001236	C1_10630C_A	Ca22chr1A_C_albicans_SC5314:2354067-2356800	Group1	Group3	OK	1.7849	1.2598	-0.50265	-1.22447	0.10775	0.208689	no
XLOC_001554	XLOC_001554	C1_02610W_B	Ca22chr1B_C_albicans_SC5314:545056-549430	Group1	Group3	OK	4.67296	3.29835	-0.502593	-2.06355	0.0054	0.0194988	yes
XLOC_004060	XLOC_004060	C2_03040W_B	Ca22chr2B_C_albicans_SC5314:613972-614860	Group1	Group3	OK	49.1013	34.6715	-0.502009	-3.03501	0.00125	0.0058083	yes
XLOC_007605	XLOC_007605	C4_01140C_B	Ca22chr4B_C_albicans_SC5314:230585-231128	Group1	Group3	OK	6.25503	4.41731	-0.501848	-1.21115	0.3088	0.453325	no
XLOC_000043	XLOC_000043	IHD2	Ca22chr1A_C_albicans_SC5314:167076-167823	Group1	Group3	OK	4.50249	3.18051	-0.501465	-1.15406	0.25045	0.388937	no
XLOC_003376	XLOC_003376	C2_10200W_A	Ca22chr2A_C_albicans_SC5314:2095698-2096214	Group1	Group3	OK	42.1019	29.7403	-0.501465	-3.09738	0.0149	0.0451448	yes
XLOC_000376	XLOC_000376	C1_08050W_A	Ca22chr1A_C_albicans_SC5314:1755406-1755907	Group1	Group3	OK	84.6469	59.7945	-0.501443	-3.72482	0.00345	0.0135252	yes
XLOC_003816	XLOC_003816	IPP1	Ca22chr2A_C_albicans_SC5314:1790254-1791121	Group1	Group3	OK	373.969	264.306	-0.500709	-2.93934	0.0025	0.0103903	yes
XLOC_003351	XLOC_003351	LEU42	Ca22chr2A_C_albicans_SC5314:1992135-1993851	Group1	Group3	OK	19.1607	13.5511	-0.499738	-2.50052	0.00135	0.00618449	yes
XLOC_012458	XLOC_012458	CR_03520C_B	Ca22chrRB_C_albicans_SC5314:781983-783825	Group1	Group3	OK	15.6344	11.0645	-0.498791	-2.40108	0.0037	0.0143665	yes
XLOC_012129	XLOC_012129	CR_07420W_B	Ca22chrRB_C_albicans_SC5314:1609072-1610398	Group1	Group3	OK	157.097	111.182	-0.498732	-2.58943	0.00215	0.0091643	yes
XLOC_009681	XLOC_009681	C6_00600C_B	Ca22chr6B_C_albicans_SC5314:109686-110592	Group1	Group3	OK	39.0081	27.6103	-0.498566	-2.8486	0.0025	0.0103903	yes
XLOC_008012	XLOC_008012	C5_02230W_A	Ca22chr5A_C_albicans_SC5314:492350-493187	Group1	Group3	OK	54.542	38.6055	-0.498561	-3.09589	0.00095	0.00457126	yes
XLOC_007092	XLOC_007092	C4_04760C_A	Ca22chr4A_C_albicans_SC5314:1017565-1018333	Group1	Group3	OK	38.0349	26.9219	-0.498542	-2.79062	0.00515	0.0187735	yes
XLOC_005067	XLOC_005067	C3_02120W_A	Ca22chr3A_C_albicans_SC5314:459264-460465	Group1	Group3	OK	22.8182	16.1649	-0.497321	-2.42453	0.0047	0.0174364	yes
XLOC_002543	XLOC_002543	C1_08150C_B	Ca22chr1B_C_albicans_SC5314:1777571-1779187	Group1	Group3	OK	2.21971	1.57285	-0.496993	-0.390788	0.57075	0.692603	no
XLOC_001902	XLOC_001902	C1_09990W_B	Ca22chr1B_C_albicans_SC5314:2180968-2182825	Group1	Group3	OK	28.1261	19.9297	-0.49699	-2.78435	0.00055	0.0028514	yes
XLOC_010878	XLOC_010878	CR_02910W_A	Ca22chrRA_C_albicans_SC5314:664675-666961	Group1	Group3	OK	3.93457	2.78804	-0.496956	-1.70147	0.03745	0.0941467	no
XLOC_012672	XLOC_012672	CR_07770C_B	Ca22chrRB_C_albicans_SC5314:1681899-1683201	Group1	Group3	OK	11.6495	8.25619	-0.496715	-2.13975	0.01445	0.0439659	yes
XLOC_009540	XLOC_009540	C6_02310W_B	Ca22chr6B_C_albicans_SC5314:479354-481004	Group1	Group3	OK	6.10741	4.32858	-0.496667	-1.75607	0.03	0.0790909	no
XLOC_005551	XLOC_005551	SAP9	Ca22chr3A_C_albicans_SC5314:808653-810288	Group1	Group3	OK	91.2611	64.6887	-0.496487	-2.56751	0.00145	0.00657765	yes
XLOC_011560	XLOC_011560	CR_06320C_A	Ca22chrRA_C_albicans_SC5314:1339956-1341360	Group1	Group3	OK	4.16977	2.95568	-0.496478	-1.37646	0.0919	0.185629	no
XLOC_000313	XLOC_000313	VPS34	Ca22chr1A_C_albicans_SC5314:1427894-1430957	Group1	Group3	OK	3.94461	2.79804	-0.495466	-1.80964	0.0195	0.0560248	no
XLOC_003517	XLOC_003517	OPI1	Ca22chr2A_C_albicans_SC5314:451416-452715	Group1	Group3	OK	14.0896	9.99634	-0.49516	-2.15236	0.01245	0.038976	yes
XLOC_005073	XLOC_005073	FGR23	Ca22chr3A_C_albicans_SC5314:499464-502809	Group1	Group3	OK	2.30386	1.63461	-0.4951	-1.52947	0.04555	0.10959	no
XLOC_003003	XLOC_003003	C2_02920W_A	Ca22chr2A_C_albicans_SC5314:583203-583761	Group1	Group3	OK	21.2121	15.054	-0.49474	-2.37922	0.0516	0.119627	no
XLOC_002587	XLOC_002587	C1_08980C_B	Ca22chr1B_C_albicans_SC5314:1953283-1954807	Group1	Group3	OK	39.6831	28.1633	-0.494712	-2.6059	0.00135	0.00618449	yes
XLOC_007082	XLOC_007082	OMA1	Ca22chr4A_C_albicans_SC5314:974466-975477	Group1	Group3	OK	12.3204	8.7463	-0.494301	-2.06507	0.0259	0.070396	no
XLOC_010225	XLOC_010225	C7_03260C_A	Ca22chr7A_C_albicans_SC5314:708438-709125	Group1	Group3	OK	4.62195	3.28151	-0.49414	-1.0885	0.30055	0.444833	no
XLOC_008472	XLOC_008472	C5_00560W_B	Ca22chr5B_C_albicans_SC5314:122284-122794	Group1	Group3	OK	72.5891	51.5586	-0.493538	-3.45551	0.00535	0.0193506	yes
XLOC_004844	XLOC_004844	C2_08290C_B	Ca22chr2B_C_albicans_SC5314:1675868-1676474	Group1	Group3	OK	410.188	291.519	-0.492695	-3.43262	0.00165	0.00735649	yes
XLOC_009447	XLOC_009447	C6_00390W_B	Ca22chr6B_C_albicans_SC5314:67499-68990	Group1	Group3	OK	5.01284	3.56384	-0.492194	-1.55808	0.0616	0.136571	no
XLOC_002771	XLOC_002771	C1_12870C_B	Ca22chr1B_C_albicans_SC5314:2802366-2803014	Group1	Group3	OK	2.76851	1.96828	-0.492178	-0.838651	0.4397	0.577963	no
XLOC_002784	XLOC_002784	C1_13120C_B	Ca22chr1B_C_albicans_SC5314:2861225-2866130	Group1	Group3	OK	2.51659	1.78981	-0.491662	-1.7568	0.01635	0.0485197	yes
XLOC_005893	XLOC_005893	C3_03250W_B	Ca22chr3B_C_albicans_SC5314:685102-689542	Group1	Group3	OK	8.69832	6.18766	-0.491343	-2.42818	0.0008	0.00391916	yes
XLOC_009685	XLOC_009685	C6_00660C_B	Ca22chr6B_C_albicans_SC5314:115818-116423	Group1	Group3	OK	72.3127	51.4449	-0.49122	-3.71301	0.01325	0.0409477	yes
XLOC_002896	XLOC_002896	MSF1	Ca22chr2A_C_albicans_SC5314:144759-146100	Group1	Group3	OK	11.3168	8.05191	-0.49107	-2.07586	0.0111	0.0353979	yes
XLOC_004360	XLOC_004360	C2_08860W_B	Ca22chr2B_C_albicans_SC5314:1797522-1799910	Group1	Group3	OK	9.84042	7.00515	-0.490304	-2.16825	0.0065	0.0228732	yes
XLOC_007591	XLOC_007591	C4_00860C_B	Ca22chr4B_C_albicans_SC5314:155860-156358	Group1	Group3	OK	4.55044	3.23981	-0.490096	-0.919369	0.44795	0.585607	no
XLOC_000528	XLOC_000528	C1_11080W_A	Ca22chr1A_C_albicans_SC5314:2441888-2442974	Group1	Group3	OK	38.3685	27.3186	-0.490037	-2.82914	0.0017	0.00752262	yes
XLOC_008515	XLOC_008515	C5_01450W_B	Ca22chr5B_C_albicans_SC5314:322710-324207	Group1	Group3	OK	15.5237	11.0535	-0.489971	-2.2654	0.0053	0.0192232	yes
XLOC_004367	XLOC_004367	C2_09010W_B	Ca22chr2B_C_albicans_SC5314:1842790-1844302	Group1	Group3	OK	8.81709	6.27877	-0.489821	-1.95551	0.02015	0.0574855	no
XLOC_011439	XLOC_011439	TAF12L	Ca22chrRA_C_albicans_SC5314:885975-888228	Group1	Group3	OK	8.01086	5.705	-0.489731	-2.02515	0.0125	0.039076	yes
XLOC_003363	XLOC_003363	C2_09980W_A	Ca22chr2A_C_albicans_SC5314:2041559-2042537	Group1	Group3	OK	45.3342	32.294	-0.489335	-2.94798	0.00175	0.0077019	yes
XLOC_004008	XLOC_004008	C2_02040W_B	Ca22chr2B_C_albicans_SC5314:394267-397570	Group1	Group3	OK	5.43638	3.87278	-0.489275	-1.9427	0.0096	0.031369	yes
XLOC_007268	XLOC_007268	C4_01060W_B	Ca22chr4B_C_albicans_SC5314:209103-214602	Group1	Group3	OK	16.9386	12.0679	-0.489144	-2.1781	0.0019	0.00827793	yes
XLOC_006547	XLOC_006547	C4_00610W_A	Ca22chr4A_C_albicans_SC5314:107334-108391	Group1	Group3	OK	6.71767	4.78613	-0.489101	-1.52302	0.09195	0.185672	no
XLOC_012502	XLOC_012502	CR_04270C_B	Ca22chrRB_C_albicans_SC5314:954215-954662	Group1	Group3	OK	8.15356	5.81207	-0.488378	-1.32117	0.3384	0.482283	no
XLOC_005040	XLOC_005040	C3_01510W_A	Ca22chr3A_C_albicans_SC5314:320813-322712	Group1	Group3	OK	11.4692	8.17688	-0.488141	-2.162	0.0081	0.027348	yes
XLOC_004459	XLOC_004459	C2_10870W_B	Ca22chr2B_C_albicans_SC5314:2227181-2228351	Group1	Group3	OK	7.67412	5.47266	-0.487759	-1.73802	0.04795	0.113432	no
XLOC_003543	XLOC_003543	C2_02840C_A	Ca22chr2A_C_albicans_SC5314:564860-568430	Group1	Group3	OK	1.73844	1.2406	-0.486748	-1.32998	0.079	0.165064	no
XLOC_011360	XLOC_011360	CEX1	Ca22chrRA_C_albicans_SC5314:504776-507014	Group1	Group3	OK	2.41428	1.72294	-0.486721	-1.2687	0.09565	0.191065	no
XLOC_005773	XLOC_005773	C3_00710W_B	Ca22chr3B_C_albicans_SC5314:123510-126828	Group1	Group3	OK	10.2953	7.34861	-0.486438	-2.34347	0.00135	0.00618449	yes
XLOC_011854	XLOC_011854	CR_01470W_B	Ca22chrRB_C_albicans_SC5314:341028-341994	Group1	Group3	OK	37.7179	26.9228	-0.486419	-2.71268	0.00265	0.0109298	yes
XLOC_001653	XLOC_001653	C1_04830W_B	Ca22chr1B_C_albicans_SC5314:1004500-1007311	Group1	Group3	OK	57.969	41.3852	-0.486165	-2.28085	0.0025	0.0103903	yes
XLOC_002259	XLOC_002259	C1_02630C_B	Ca22chr1B_C_albicans_SC5314:550970-552410	Group1	Group3	OK	3.24182	2.31464	-0.486016	-1.20939	0.13095	0.242006	no
XLOC_000777	XLOC_000777	C1_01610C_A	Ca22chr1A_C_albicans_SC5314:324886-325940	Group1	Group3	OK	7.01701	5.01062	-0.485867	-1.47224	0.09945	0.19666	no
XLOC_002002	XLOC_002002	C1_11930W_B	Ca22chr1B_C_albicans_SC5314:2610705-2613774	Group1	Group3	OK	10.0657	7.19487	-0.4844	-2.3112	0.0026	0.0107509	yes
XLOC_008400	XLOC_008400	GRR1	Ca22chr5A_C_albicans_SC5314:998234-1000577	Group1	Group3	OK	21.5657	15.4183	-0.484096	-2.63422	0.00055	0.0028514	yes
XLOC_005481	XLOC_005481	SAP8	Ca22chr3A_C_albicans_SC5314:548134-549352	Group1	Group3	OK	2.19942	1.57324	-0.483388	-0.922713	0.2831	0.426785	no
XLOC_002564	XLOC_002564	C1_08500C_B	Ca22chr1B_C_albicans_SC5314:1864141-1865464	Group1	Group3	OK	1511.02	1080.84	-0.483376	-1.57951	0.06435	0.140557	no
XLOC_007986	XLOC_007986	C5_01590W_A	Ca22chr5A_C_albicans_SC5314:353406-355008	Group1	Group3	OK	3.761	2.69068	-0.483143	-1.35915	0.09	0.182529	no
XLOC_011466	XLOC_011466	CR_04390C_A	Ca22chrRA_C_albicans_SC5314:973584-975972	Group1	Group3	OK	2.46962	1.76741	-0.482656	-1.33868	0.0942	0.188965	no
XLOC_011392	XLOC_011392	RIB1	Ca22chrRA_C_albicans_SC5314:686997-688026	Group1	Group3	OK	35.5534	25.4487	-0.482395	-2.69401	0.0023	0.00969552	yes
XLOC_004683	XLOC_004683	C2_04880C_B	Ca22chr2B_C_albicans_SC5314:1023091-1023840	Group1	Group3	OK	14.2968	10.2438	-0.480939	-2.01272	0.0457	0.109829	no
XLOC_009358	XLOC_009358	BMT6	Ca22chr6A_C_albicans_SC5314:663216-665157	Group1	Group3	OK	15.6176	11.1935	-0.480511	-2.34238	0.00325	0.0128968	yes
XLOC_007425	XLOC_007425	C4_04580W_B	Ca22chr4B_C_albicans_SC5314:982215-987153	Group1	Group3	OK	5.0765	3.63962	-0.480047	-2.11572	0.0053	0.0192232	yes
XLOC_008139	XLOC_008139	C5_05040W_A	Ca22chr5A_C_albicans_SC5314:1104723-1106172	Group1	Group3	OK	16.7611	12.0175	-0.479977	-2.25923	0.00715	0.0246269	yes
XLOC_005891	XLOC_005891	C3_03170W_B	Ca22chr3B_C_albicans_SC5314:674582-675479	Group1	Group3	OK	19.1136	13.7046	-0.47994	-2.25011	0.019	0.0548307	no
XLOC_000808	XLOC_000808	AGE3	Ca22chr1A_C_albicans_SC5314:475895-477035	Group1	Group3	OK	13.8091	9.9024	-0.479768	-2.05643	0.0167	0.0493554	yes
XLOC_008955	XLOC_008955	C5_05020C_B	Ca22chr5B_C_albicans_SC5314:1101356-1102547	Group1	Group3	OK	13.119	9.40778	-0.479733	-2.03664	0.019	0.0548307	no
XLOC_009519	XLOC_009519	C6_01910W_B	Ca22chr6B_C_albicans_SC5314:393660-394410	Group1	Group3	OK	358.525	257.108	-0.479696	-2.97031	0.00235	0.00987426	yes
XLOC_001322	XLOC_001322	PKH2	Ca22chr1A_C_albicans_SC5314:2700194-2703026	Group1	Group3	OK	7.7262	5.54284	-0.479134	-2.04908	0.00755	0.0257588	yes
XLOC_003232	XLOC_003232	C2_07510W_A	Ca22chr2A_C_albicans_SC5314:1533369-1535540	Group1	Group3	OK	7.31915	5.25309	-0.478511	-1.14408	0.23055	0.367252	no
XLOC_005946	XLOC_005946	C3_04320W_B	Ca22chr3B_C_albicans_SC5314:899490-900351	Group1	Group3	OK	9.45556	6.78713	-0.478361	-1.68258	0.06995	0.149718	no
XLOC_001705	XLOC_001705	C1_05960W_B	Ca22chr1B_C_albicans_SC5314:1251544-1252933	Group1	Group3	OK	131.195	94.2	-0.477916	-2.46928	0.0028	0.0113894	yes
XLOC_005051	XLOC_005051	C3_01670W_A	Ca22chr3A_C_albicans_SC5314:360536-361334	Group1	Group3	OK	95.8461	68.8456	-0.477355	-3.28088	0.0012	0.00559598	yes
XLOC_005841	XLOC_005841	C3_02080W_B	Ca22chr3B_C_albicans_SC5314:451443-454029	Group1	Group3	OK	7.90762	5.68097	-0.477107	-2.0315	0.0096	0.031369	yes
XLOC_007540	XLOC_007540	C4_07070W_B	Ca22chr4B_C_albicans_SC5314:1562326-1562968	Group1	Group3	OK	18.245	13.1111	-0.476717	-2.15894	0.0467	0.111204	no
XLOC_001852	XLOC_001852	C1_09100W_B	Ca22chr1B_C_albicans_SC5314:1985676-1986417	Group1	Group3	OK	13.1069	9.41892	-0.476695	-1.90668	0.05975	0.133151	no
XLOC_004088	XLOC_004088	C2_03530W_B	Ca22chr2B_C_albicans_SC5314:747189-748803	Group1	Group3	OK	21.1052	15.1691	-0.47646	-2.45222	0.00215	0.0091643	yes
XLOC_005823	XLOC_005823	C3_01600W_B	Ca22chr3B_C_albicans_SC5314:351767-352850	Group1	Group3	OK	55.293	39.7444	-0.476344	-3.00797	0.00045	0.00239803	yes
XLOC_002235	XLOC_002235	C1_02220C_B	Ca22chr1B_C_albicans_SC5314:462866-463877	Group1	Group3	OK	9.97153	7.16787	-0.47627	-1.84284	0.048	0.113509	no
XLOC_003913	XLOC_003913	C2_00110W_B	Ca22chr2B_C_albicans_SC5314:14821-15445	Group1	Group3	OK	10.9008	7.83622	-0.4762	-1.66184	0.13065	0.241727	no
XLOC_005857	XLOC_005857	C3_02450W_B	Ca22chr3B_C_albicans_SC5314:536441-536887	Group1	Group3	OK	90.1399	64.8458	-0.475152	-4.05404	0.0195	0.0560248	no
XLOC_004301	XLOC_004301	C2_07760W_B	Ca22chr2B_C_albicans_SC5314:1587558-1588665	Group1	Group3	OK	13.3523	9.60814	-0.474758	-2.06981	0.0206	0.0585123	no
XLOC_008034	XLOC_008034	PEP12	Ca22chr5A_C_albicans_SC5314:612651-613482	Group1	Group3	OK	7.59148	5.46285	-0.474728	-1.48286	0.1155	0.220026	no
XLOC_001788	XLOC_001788	C1_07680W_B	Ca22chr1B_C_albicans_SC5314:1668150-1669242	Group1	Group3	OK	12.683	9.1272	-0.474652	-1.97256	0.01995	0.0570401	no
XLOC_002682	XLOC_002682	C1_10940C_B	Ca22chr1B_C_albicans_SC5314:2415791-2416510	Group1	Group3	OK	208.216	149.907	-0.474017	-3.17438	0.00295	0.0119323	yes
XLOC_001731	XLOC_001731	C1_06500W_B	Ca22chr1B_C_albicans_SC5314:1380414-1381131	Group1	Group3	OK	69.3611	49.9382	-0.473981	-3.15754	0.00145	0.00657765	yes
XLOC_010903	XLOC_010903	CR_03460W_A	Ca22chrRA_C_albicans_SC5314:764416-765511	Group1	Group3	OK	13.2471	9.5376	-0.473979	-2.00449	0.02005	0.0572756	no
XLOC_004122	XLOC_004122	C2_04210W_B	Ca22chr2B_C_albicans_SC5314:884443-885817	Group1	Group3	OK	7.79421	5.61683	-0.472646	-1.76696	0.03655	0.0923847	no
XLOC_007433	XLOC_007433	C4_04750W_B	Ca22chr4B_C_albicans_SC5314:1015890-1017387	Group1	Group3	OK	4.4325	3.19502	-0.472298	-1.4135	0.09075	0.183763	no
XLOC_011652	XLOC_011652	ACO1	Ca22chrRA_C_albicans_SC5314:1783403-1785737	Group1	Group3	OK	155.364	112.012	-0.472009	-2.20906	0.00525	0.0191059	yes
XLOC_012463	XLOC_012463	CR_03610C_B	Ca22chrRB_C_albicans_SC5314:796498-798853	Group1	Group3	OK	10.7494	7.75027	-0.471939	-2.13949	0.0079	0.0267423	yes
XLOC_001145	XLOC_001145	FAD1	Ca22chr1A_C_albicans_SC5314:1890486-1891423	Group1	Group3	OK	7.83561	5.64966	-0.471883	-1.51806	0.10985	0.211935	no
XLOC_005777	XLOC_005777	C3_00760W_B	Ca22chr3B_C_albicans_SC5314:143569-144979	Group1	Group3	OK	49.5734	35.7603	-0.471207	-2.63006	0.00235	0.00987426	yes
XLOC_000273	XLOC_000273	C1_05900W_A	Ca22chr1A_C_albicans_SC5314:1226685-1229604	Group1	Group3	OK	2.38587	1.72149	-0.470863	-1.3984	0.0713	0.151907	no
XLOC_005168	XLOC_005168	C3_04260W_A	Ca22chr3A_C_albicans_SC5314:885202-886766	Group1	Group3	OK	13.6699	9.86426	-0.470717	-2.02866	0.0172	0.0505342	no
XLOC_003620	XLOC_003620	YAK1	Ca22chr2A_C_albicans_SC5314:976774-979204	Group1	Group3	OK	4.90976	3.54406	-0.470251	-1.73936	0.0264	0.0714858	no
XLOC_000529	XLOC_000529	C1_11100W_A	Ca22chr1A_C_albicans_SC5314:2445466-2446003	Group1	Group3	OK	16.4489	11.8735	-0.470245	-1.9382	0.0989	0.196109	no
XLOC_008315	XLOC_008315	MIG1	Ca22chr5A_C_albicans_SC5314:651904-653617	Group1	Group3	OK	280.569	202.557	-0.470032	-2.24969	0.00675	0.0235996	yes
XLOC_001884	XLOC_001884	C1_09640W_B	Ca22chr1B_C_albicans_SC5314:2122200-2123487	Group1	Group3	OK	65.6291	47.3885	-0.469799	-2.56734	0.00325	0.0128968	yes
XLOC_002042	XLOC_002042	C1_12740W_B	Ca22chr1B_C_albicans_SC5314:2776619-2779445	Group1	Group3	OK	3.6426	2.63338	-0.468055	-1.62619	0.03305	0.0855009	no
XLOC_004654	XLOC_004654	C2_04150C_B	Ca22chr2B_C_albicans_SC5314:874881-875238	Group1	Group3	OK	41.3139	29.8735	-0.467763	-3.09789	0.09425	0.188965	no
XLOC_001582	XLOC_001582	C1_03120W_B	Ca22chr1B_C_albicans_SC5314:651937-653170	Group1	Group3	OK	29.1064	21.0537	-0.46726	-2.4861	0.0029	0.0117446	yes
XLOC_008437	XLOC_008437	HIS1	Ca22chr5A_C_albicans_SC5314:1153177-1154074	Group1	Group3	OK	37.6728	27.2562	-0.46694	-2.61573	0.0048	0.0177164	yes
XLOC_000225	XLOC_000225	SEC21	Ca22chr1A_C_albicans_SC5314:1004468-1007279	Group1	Group3	OK	62.8367	45.4632	-0.466908	-2.19008	0.0042	0.0159644	yes
XLOC_000511	XLOC_000511	VPS23	Ca22chr1A_C_albicans_SC5314:2386720-2388169	Group1	Group3	OK	8.26431	5.98184	-0.466304	-1.80062	0.03085	0.0809376	no
XLOC_004341	XLOC_004341	C2_08510W_B	Ca22chr2B_C_albicans_SC5314:1722531-1723251	Group1	Group3	OK	9.36944	6.78311	-0.466017	-1.56195	0.12525	0.233599	no
XLOC_012418	XLOC_012418	CR_02650C_B	Ca22chrRB_C_albicans_SC5314:609089-610319	Group1	Group3	OK	20.2082	14.6328	-0.465742	-2.20023	0.00895	0.0295874	yes
XLOC_005482	XLOC_005482	OXR1	Ca22chr3A_C_albicans_SC5314:552297-553335	Group1	Group3	OK	4.84569	3.51018	-0.465159	-1.26853	0.16195	0.283871	no
XLOC_004619	XLOC_004619	C2_03400C_B	Ca22chr2B_C_albicans_SC5314:710181-711897	Group1	Group3	OK	4.04671	2.93168	-0.465022	-1.41044	0.08925	0.181234	no
XLOC_000882	XLOC_000882	DAO1	Ca22chr1A_C_albicans_SC5314:758552-759638	Group1	Group3	OK	11.8271	8.56943	-0.46482	-1.8993	0.0288	0.0765486	no
XLOC_003038	XLOC_003038	BMT8	Ca22chr2A_C_albicans_SC5314:759430-761515	Group1	Group3	OK	3.64427	2.64154	-0.464254	-1.46443	0.0679	0.146489	no
XLOC_008998	XLOC_008998	C6_00310W_A	Ca22chr6A_C_albicans_SC5314:47120-49541	Group1	Group3	OK	10.4787	7.59661	-0.464039	-2.10187	0.00715	0.0246269	yes
XLOC_000812	XLOC_000812	C1_02310C_A	Ca22chr1A_C_albicans_SC5314:484173-484539	Group1	Group3	OK	6.88845	4.99946	-0.462407	-1.08533	0.48355	0.614945	no
XLOC_008933	XLOC_008933	C5_04600C_B	Ca22chr5B_C_albicans_SC5314:998357-1000700	Group1	Group3	OK	19.9366	14.4737	-0.461984	-2.47972	0.00155	0.00697285	yes
XLOC_006966	XLOC_006966	SOD1	Ca22chr4A_C_albicans_SC5314:460934-461644	Group1	Group3	OK	60.0783	43.6199	-0.461855	-3.1648	0.0184	0.0533124	no
XLOC_004407	XLOC_004407	C2_09820W_B	Ca22chr2B_C_albicans_SC5314:2009197-2011024	Group1	Group3	OK	7.62641	5.54144	-0.460742	-1.85959	0.01945	0.0559306	no
XLOC_007434	XLOC_007434	C4_04780W_B	Ca22chr4B_C_albicans_SC5314:1022607-1025106	Group1	Group3	OK	26.9906	19.6139	-0.460582	-2.41791	0.0026	0.0107509	yes
XLOC_009772	XLOC_009772	C6_02540C_B	Ca22chr6B_C_albicans_SC5314:522546-523227	Group1	Group3	OK	4.66827	3.39292	-0.460362	-1.05456	0.3063	0.451389	no
XLOC_003571	XLOC_003571	ADAEC	Ca22chr2A_C_albicans_SC5314:740721-742359	Group1	Group3	OK	99.9242	72.6355	-0.46016	-2.3663	0.0038	0.0146933	yes
XLOC_002630	XLOC_002630	C1_09950C_B	Ca22chr1B_C_albicans_SC5314:2173841-2174704	Group1	Group3	OK	17.9163	13.0244	-0.460055	-1.10871	0.11705	0.221743	no
XLOC_011964	XLOC_011964	CR_03880W_B	Ca22chrRB_C_albicans_SC5314:866388-869214	Group1	Group3	OK	2.21028	1.60793	-0.459029	-1.31835	0.10175	0.200415	no
XLOC_009833	XLOC_009833	C6_03750C_B	Ca22chr6B_C_albicans_SC5314:809439-810105	Group1	Group3	OK	86.1027	62.6409	-0.458952	-3.25269	0.00175	0.0077019	yes
XLOC_004800	XLOC_004800	C2_07130C_B	Ca22chr2B_C_albicans_SC5314:1453687-1455406	Group1	Group3	OK	48.0329	34.9471	-0.45885	-2.37717	0.00335	0.0132129	yes
XLOC_001951	XLOC_001951	C1_11020W_B	Ca22chr1B_C_albicans_SC5314:2429994-2432034	Group1	Group3	OK	3.64585	2.65351	-0.458353	-1.44043	0.0764	0.160821	no
XLOC_011924	XLOC_011924	CR_03070W_B	Ca22chrRB_C_albicans_SC5314:699729-700911	Group1	Group3	OK	36.6109	26.6481	-0.458241	-2.59309	0.00195	0.00848439	yes
XLOC_007251	XLOC_007251	C4_00680W_B	Ca22chr4B_C_albicans_SC5314:116218-119166	Group1	Group3	OK	10.3143	7.51329	-0.457126	-1.54988	0.06775	0.146311	no
XLOC_004148	XLOC_004148	C2_04580W_B	Ca22chr2B_C_albicans_SC5314:958598-959654	Group1	Group3	OK	84.69	61.7065	-0.45677	-2.57023	0.00375	0.0145259	yes
XLOC_007889	XLOC_007889	C4_06730C_B	Ca22chr4B_C_albicans_SC5314:1498972-1500349	Group1	Group3	OK	5.90387	4.30202	-0.456645	-1.5204	0.06775	0.146311	no
XLOC_003968	XLOC_003968	C2_01150W_B	Ca22chr2B_C_albicans_SC5314:186627-188028	Group1	Group3	OK	9.16601	6.68083	-0.456267	-1.8154	0.0315	0.0823105	no
XLOC_004817	XLOC_004817	C2_07600C_B	Ca22chr2B_C_albicans_SC5314:1549823-1551668	Group1	Group3	OK	35.9222	26.1832	-0.456232	-2.42724	0.0032	0.0127451	yes
XLOC_011005	XLOC_011005	MCT1	Ca22chrRA_C_albicans_SC5314:1209449-1210475	Group1	Group3	OK	9.42212	6.86781	-0.456202	-1.72272	0.05515	0.125571	no
XLOC_002913	XLOC_002913	KAR2	Ca22chr2A_C_albicans_SC5314:180774-182838	Group1	Group3	OK	95.9186	69.9634	-0.455211	-2.19761	0.00455	0.017016	yes
XLOC_012130	XLOC_012130	CR_07440W_B	Ca22chrRB_C_albicans_SC5314:1611146-1613498	Group1	Group3	OK	3.68132	2.68547	-0.455049	-1.50243	0.06195	0.137066	no
XLOC_004731	XLOC_004731	C2_05780C_B	Ca22chr2B_C_albicans_SC5314:1180399-1181740	Group1	Group3	OK	21.3597	15.582	-0.455006	-2.27831	0.00775	0.026303	yes
XLOC_003890	XLOC_003890	HEM3	Ca22chr2A_C_albicans_SC5314:2137301-2138324	Group1	Group3	OK	9.25739	6.7596	-0.453667	-1.67717	0.05905	0.131908	no
XLOC_008773	XLOC_008773	C5_01500C_B	Ca22chr5B_C_albicans_SC5314:333115-336373	Group1	Group3	OK	1.99048	1.45344	-0.45364	-1.29006	0.092	0.185715	no
XLOC_009337	XLOC_009337	C6_02720C_A	Ca22chr6A_C_albicans_SC5314:561382-563818	Group1	Group3	OK	2.61983	1.91339	-0.453343	-1.28217	0.0967	0.192688	no
XLOC_007232	XLOC_007232	C4_00280W_B	Ca22chr4B_C_albicans_SC5314:41653-43044	Group1	Group3	OK	38.4105	28.0559	-0.453194	-2.68753	0.0018	0.00789521	yes
XLOC_007181	XLOC_007181	XUT1	Ca22chr4A_C_albicans_SC5314:1449988-1451764	Group1	Group3	OK	2.51138	1.83443	-0.453154	-1.09896	0.17155	0.296696	no
XLOC_000705	XLOC_000705	C1_00020C_A	Ca22chr1A_C_albicans_SC5314:4408-4720	Group1	Group3	OK	33.2318	24.2964	-0.451824	-2.80655	0.2147	0.349434	no
XLOC_012820	XLOC_012820	CR_10860C_B	Ca22chrRB_C_albicans_SC5314:2284836-2285658	Group1	Group3	OK	23.3448	17.073	-0.451381	-2.17179	0.0208	0.0589515	no
XLOC_005483	XLOC_005483	DCG1	Ca22chr3A_C_albicans_SC5314:553677-554376	Group1	Group3	OK	7.74452	5.66601	-0.450842	-1.36639	0.18595	0.314729	no
XLOC_007537	XLOC_007537	C4_07040W_B	Ca22chr4B_C_albicans_SC5314:1554696-1556256	Group1	Group3	OK	2.29668	1.68032	-0.450815	-0.978692	0.2159	0.350615	no
XLOC_000345	XLOC_000345	C1_07340W_A	Ca22chr1A_C_albicans_SC5314:1581152-1584276	Group1	Group3	OK	14.7021	10.7567	-0.450794	-2.3371	0.00135	0.00618449	yes
XLOC_010006	XLOC_010006	C7_02450W_A	Ca22chr7A_C_albicans_SC5314:529015-530869	Group1	Group3	OK	12.0679	8.8322	-0.450327	-2.01054	0.0126	0.0392941	yes
XLOC_009365	XLOC_009365	C6_03330C_A	Ca22chr6A_C_albicans_SC5314:696247-699883	Group1	Group3	OK	4.02013	2.94242	-0.45024	-0.878024	0.1922	0.322618	no
XLOC_003042	XLOC_003042	UGA11	Ca22chr2A_C_albicans_SC5314:769686-770991	Group1	Group3	OK	2.8535	2.08884	-0.450029	-1.01576	0.2208	0.356175	no
XLOC_004764	XLOC_004764	C2_06370C_B	Ca22chr2B_C_albicans_SC5314:1301205-1301790	Group1	Group3	OK	8.14411	5.96878	-0.448322	-1.32225	0.234	0.370747	no
XLOC_002690	XLOC_002690	C1_11120C_B	Ca22chr1B_C_albicans_SC5314:2446838-2447867	Group1	Group3	OK	32.8964	24.1204	-0.447677	-2.4648	0.0059	0.0210353	yes
XLOC_007950	XLOC_007950	IMP2	Ca22chr5A_C_albicans_SC5314:198636-199125	Group1	Group3	OK	21.9024	16.0673	-0.446965	-2.10782	0.09425	0.188965	no
XLOC_000533	XLOC_000533	WBP1	Ca22chr1A_C_albicans_SC5314:2452924-2454238	Group1	Group3	OK	17.7867	13.0495	-0.446804	-2.1081	0.01385	0.0425187	yes
XLOC_007765	XLOC_007765	C4_04260C_B	Ca22chr4B_C_albicans_SC5314:910712-913337	Group1	Group3	OK	7.15487	5.25276	-0.445849	-1.82986	0.01725	0.0506125	no
XLOC_011651	XLOC_011651	CR_08200C_A	Ca22chrRA_C_albicans_SC5314:1778585-1783058	Group1	Group3	OK	6.82157	5.00848	-0.445733	-2.07743	0.00595	0.0211787	yes
XLOC_000256	XLOC_000256	GSL1	Ca22chr1A_C_albicans_SC5314:1169205-1173921	Group1	Group3	OK	2.4463	1.79632	-0.445552	-1.59046	0.03345	0.0862267	no
XLOC_011438	XLOC_011438	CR_03860C_A	Ca22chrRA_C_albicans_SC5314:862756-864421	Group1	Group3	OK	17.3461	12.7457	-0.444604	-2.15923	0.0066	0.0231499	yes
XLOC_012480	XLOC_012480	CR_03860C_B	Ca22chrRB_C_albicans_SC5314:862689-864354	Group1	Group3	OK	16.7874	12.3494	-0.442931	-2.13045	0.0085	0.0284033	yes
XLOC_008961	XLOC_008961	C5_05150C_B	Ca22chr5B_C_albicans_SC5314:1130391-1132746	Group1	Group3	OK	6.08541	4.47675	-0.442905	-0.890723	0.2095	0.343838	no
XLOC_009818	XLOC_009818	C6_03430C_B	Ca22chr6B_C_albicans_SC5314:720125-724928	Group1	Group3	OK	2.92392	2.151	-0.442893	-1.60801	0.0314	0.0821153	no
XLOC_003412	XLOC_003412	PGA52	Ca22chr2A_C_albicans_SC5314:13260-14415	Group1	Group3	OK	49.413	36.3533	-0.442806	-2.78692	0.0021	0.00899248	yes
XLOC_000145	XLOC_000145	GOR1	Ca22chr1A_C_albicans_SC5314:620102-621131	Group1	Group3	OK	3.06577	2.2555	-0.442798	-0.956986	0.291	0.43451	no
XLOC_008546	XLOC_008546	C5_02210W_B	Ca22chr5B_C_albicans_SC5314:490034-491018	Group1	Group3	OK	32.3503	23.8112	-0.442138	-2.37415	0.0082	0.0276139	yes
XLOC_012693	XLOC_012693	CR_08200C_B	Ca22chrRB_C_albicans_SC5314:1778046-1782519	Group1	Group3	OK	5.6841	4.18416	-0.441995	-1.9459	0.0088	0.0292703	yes
XLOC_006856	XLOC_006856	HIS4	Ca22chr4A_C_albicans_SC5314:21177-23694	Group1	Group3	OK	25.0612	18.4559	-0.441378	-2.23823	0.00465	0.0173301	yes
XLOC_008233	XLOC_008233	C5_01410C_A	Ca22chr5A_C_albicans_SC5314:315376-317962	Group1	Group3	OK	37.1113	27.3344	-0.441137	-2.09356	0.0068	0.0237616	yes
XLOC_002566	XLOC_002566	C1_08540C_B	Ca22chr1B_C_albicans_SC5314:1868433-1870572	Group1	Group3	OK	14.2235	10.477	-0.441047	-2.15352	0.0071	0.0245589	yes
XLOC_002464	XLOC_002464	C1_06510C_B	Ca22chr1B_C_albicans_SC5314:1381157-1382555	Group1	Group3	OK	4.82022	3.55118	-0.440801	-1.33561	0.1135	0.217299	no
XLOC_002436	XLOC_002436	C1_05930C_B	Ca22chr1B_C_albicans_SC5314:1238523-1241916	Group1	Group3	OK	4.03808	2.97631	-0.440145	-1.6444	0.03155	0.082408	no
XLOC_002234	XLOC_002234	C1_02200C_B	Ca22chr1B_C_albicans_SC5314:458380-460145	Group1	Group3	OK	2.20573	1.62704	-0.439011	-0.532432	0.46185	0.595692	no
XLOC_008051	XLOC_008051	VPS4	Ca22chr5A_C_albicans_SC5314:687504-688824	Group1	Group3	OK	8.6135	6.35471	-0.438774	-1.64537	0.04215	0.10278	no
XLOC_009792	XLOC_009792	C6_02920C_B	Ca22chr6B_C_albicans_SC5314:602144-603095	Group1	Group3	OK	11.8092	8.71732	-0.437961	-1.75938	0.0535	0.122891	no
XLOC_004820	XLOC_004820	C2_07650C_B	Ca22chr2B_C_albicans_SC5314:1560202-1561603	Group1	Group3	OK	40.6313	30.0212	-0.43661	-2.59451	0.00185	0.00808178	yes
XLOC_006726	XLOC_006726	ZDS1	Ca22chr4A_C_albicans_SC5314:982196-987134	Group1	Group3	OK	4.88048	3.60624	-0.436529	-1.90948	0.01065	0.0342487	yes
XLOC_008840	XLOC_008840	C5_02790C_B	Ca22chr5B_C_albicans_SC5314:626164-627913	Group1	Group3	OK	26.4862	19.5799	-0.43587	-2.41835	0.00275	0.0112352	yes
XLOC_003587	XLOC_003587	C2_03910C_A	Ca22chr2A_C_albicans_SC5314:816219-818748	Group1	Group3	OK	7.10659	5.25432	-0.435652	-1.7696	0.0211	0.0596716	no
XLOC_010049	XLOC_010049	C7_03480W_A	Ca22chr7A_C_albicans_SC5314:771010-774148	Group1	Group3	OK	3.75471	2.77638	-0.435493	-1.57223	0.0371	0.0934115	no
XLOC_006168	XLOC_006168	C3_00690C_B	Ca22chr3B_C_albicans_SC5314:116951-118295	Group1	Group3	OK	17.1347	12.6706	-0.43543	-2.03851	0.0151	0.0455595	yes
XLOC_009192	XLOC_009192	C6_04400W_A	Ca22chr6A_C_albicans_SC5314:983784-984099	Group1	Group3	OK	15.363	11.3635	-0.435051	-1.78455	0.4342	0.572436	no
XLOC_012074	XLOC_012074	CR_06180W_B	Ca22chrRB_C_albicans_SC5314:1322802-1323957	Group1	Group3	OK	73.7633	54.579	-0.434557	-2.56179	0.0038	0.0146933	yes
XLOC_012068	XLOC_012068	CR_06070W_B	Ca22chrRB_C_albicans_SC5314:1295813-1297040	Group1	Group3	OK	173.655	128.497	-0.434486	-2.35617	0.00625	0.0221133	yes
XLOC_003996	XLOC_003996	C2_01690W_B	Ca22chr2B_C_albicans_SC5314:305442-305973	Group1	Group3	OK	11.2889	8.35521	-0.43416	-1.49332	0.208	0.342154	no
XLOC_012469	XLOC_012469	CR_03710C_B	Ca22chrRB_C_albicans_SC5314:829566-830469	Group1	Group3	OK	2.8405	2.1029	-0.433763	-0.81011	0.3848	0.526534	no
XLOC_012090	XLOC_012090	CR_06620W_B	Ca22chrRB_C_albicans_SC5314:1420294-1421641	Group1	Group3	OK	8.69881	6.44093	-0.433548	-1.67118	0.04745	0.112495	no
XLOC_010191	XLOC_010191	C7_02430C_A	Ca22chr7A_C_albicans_SC5314:526541-527896	Group1	Group3	OK	7.93966	5.87923	-0.433449	-1.70559	0.04985	0.116989	no
XLOC_007259	XLOC_007259	C4_00840W_B	Ca22chr4B_C_albicans_SC5314:150351-152166	Group1	Group3	OK	3.01504	2.2328	-0.433325	-1.16835	0.1428	0.258033	no
XLOC_008973	XLOC_008973	C5_05370C_B	Ca22chr5B_C_albicans_SC5314:1161482-1164473	Group1	Group3	OK	2.54747	1.88695	-0.433008	-1.36444	0.08285	0.171072	no
XLOC_007674	XLOC_007674	C4_02500C_B	Ca22chr4B_C_albicans_SC5314:504570-508830	Group1	Group3	OK	2.32537	1.723	-0.432538	-1.45899	0.0519	0.120151	no
XLOC_005050	XLOC_005050	C3_01660W_A	Ca22chr3A_C_albicans_SC5314:360107-360458	Group1	Group3	OK	81.6235	60.4831	-0.432452	-3.86434	0.039	0.0972157	no
XLOC_005508	XLOC_005508	ECM14	Ca22chr3A_C_albicans_SC5314:638809-641031	Group1	Group3	OK	20.3028	15.0475	-0.432161	-2.12625	0.00995	0.0323014	yes
XLOC_007912	XLOC_007912	C4_07220C_B	Ca22chr4B_C_albicans_SC5314:1589756-1593771	Group1	Group3	OK	8.66888	6.42701	-0.431698	-1.7805	0.01365	0.0420239	yes
XLOC_005045	XLOC_005045	C3_01590W_A	Ca22chr3A_C_albicans_SC5314:349148-350831	Group1	Group3	OK	3.83279	2.84159	-0.431696	-1.2866	0.128	0.237568	no
XLOC_002266	XLOC_002266	C1_02740C_B	Ca22chr1B_C_albicans_SC5314:575510-576431	Group1	Group3	OK	10.4877	7.77624	-0.431555	-1.6662	0.0744	0.157274	no
XLOC_009187	XLOC_009187	PEX11	Ca22chr6A_C_albicans_SC5314:953454-954192	Group1	Group3	OK	17.7992	13.1977	-0.43153	-1.93295	0.0498	0.116914	no
XLOC_007325	XLOC_007325	C4_02310W_B	Ca22chr4B_C_albicans_SC5314:457266-460692	Group1	Group3	OK	1.9299	1.43173	-0.430767	-1.23921	0.10295	0.202227	no
XLOC_000215	XLOC_000215	C1_04640W_A	Ca22chr1A_C_albicans_SC5314:958784-960746	Group1	Group3	OK	2.53783	1.88282	-0.4307	-1.09719	0.1606	0.282038	no
XLOC_003723	XLOC_003723	C2_06630C_A	Ca22chr2A_C_albicans_SC5314:1349764-1349971	Group1	Group3	OK	34.6232	25.6872	-0.430693	-3.21829	0.59265	0.711092	no
XLOC_003554	XLOC_003554	SMP3	Ca22chr2A_C_albicans_SC5314:618201-619698	Group1	Group3	OK	7.46712	5.54121	-0.430351	-1.65301	0.0468	0.11136	no
XLOC_008674	XLOC_008674	C5_05040W_B	Ca22chr5B_C_albicans_SC5314:1104850-1106299	Group1	Group3	OK	14.7946	10.9788	-0.43035	-1.95999	0.01965	0.0563063	no
XLOC_002953	XLOC_002953	C2_02020W_A	Ca22chr2A_C_albicans_SC5314:389581-391966	Group1	Group3	OK	11.5723	8.58904	-0.430105	-1.98279	0.0085	0.0284033	yes
XLOC_005135	XLOC_005135	C3_03670W_A	Ca22chr3A_C_albicans_SC5314:774526-776536	Group1	Group3	OK	17.5433	13.0293	-0.429161	-2.16204	0.0056	0.0201315	yes
XLOC_011994	XLOC_011994	CR_04530W_B	Ca22chrRB_C_albicans_SC5314:997742-999553	Group1	Group3	OK	23.9637	17.8004	-0.428938	-2.22089	0.00715	0.0246269	yes
XLOC_006855	XLOC_006855	FRP1	Ca22chr4A_C_albicans_SC5314:15791-17456	Group1	Group3	OK	8.84754	6.57298	-0.428728	-1.74108	0.03495	0.0893839	no
XLOC_005944	XLOC_005944	C3_04250W_B	Ca22chr3B_C_albicans_SC5314:883005-884082	Group1	Group3	OK	9.39506	6.98462	-0.427722	-1.61586	0.07295	0.154813	no
XLOC_005461	XLOC_005461	LAP41	Ca22chr3A_C_albicans_SC5314:470416-471970	Group1	Group3	OK	33.1947	24.6807	-0.427569	-2.44936	0.00315	0.0126233	yes
XLOC_007478	XLOC_007478	C4_05820W_B	Ca22chr4B_C_albicans_SC5314:1290096-1290363	Group1	Group3	OK	46.0573	34.2579	-0.426993	-3.35962	0.277	0.420396	no
XLOC_002241	XLOC_002241	C1_02320C_B	Ca22chr1B_C_albicans_SC5314:484865-486497	Group1	Group3	OK	3.50005	2.6036	-0.42687	-1.18025	0.13525	0.24772	no
XLOC_000381	XLOC_000381	BUD6	Ca22chr1A_C_albicans_SC5314:1772644-1774756	Group1	Group3	OK	12.831	9.54501	-0.426809	-1.98812	0.01045	0.0336722	yes
XLOC_012640	XLOC_012640	CR_07070C_B	Ca22chrRB_C_albicans_SC5314:1532185-1535653	Group1	Group3	OK	3.25197	2.4192	-0.42678	-1.58693	0.04145	0.101607	no
XLOC_004356	XLOC_004356	C2_08780W_B	Ca22chr2B_C_albicans_SC5314:1784352-1785558	Group1	Group3	OK	134.695	100.214	-0.426622	-2.29562	0.00645	0.0227096	yes
XLOC_002640	XLOC_002640	C1_10140C_B	Ca22chr1B_C_albicans_SC5314:2217862-2220094	Group1	Group3	OK	3.44738	2.56565	-0.426177	-1.35194	0.0849	0.174576	no
XLOC_000322	XLOC_000322	CAT1	Ca22chr1A_C_albicans_SC5314:1453349-1454807	Group1	Group3	OK	228.147	169.817	-0.42598	-2.1561	0.00995	0.0323014	yes
XLOC_004735	XLOC_004735	C2_05850C_B	Ca22chr2B_C_albicans_SC5314:1194867-1198456	Group1	Group3	OK	1.96037	1.45921	-0.425936	-0.871379	0.19	0.319834	no
XLOC_002706	XLOC_002706	C1_11450C_B	Ca22chr1B_C_albicans_SC5314:2513497-2514655	Group1	Group3	OK	289.086	215.214	-0.42573	-2.30909	0.00865	0.0288452	yes
XLOC_008865	XLOC_008865	C5_03320C_B	Ca22chr5B_C_albicans_SC5314:754249-755836	Group1	Group3	OK	6.1947	4.61353	-0.425165	-1.48651	0.062	0.137084	no
XLOC_001809	XLOC_001809	C1_08120W_B	Ca22chr1B_C_albicans_SC5314:1772656-1774768	Group1	Group3	OK	12.0207	8.95468	-0.424807	-1.9401	0.01325	0.0409477	yes
XLOC_006285	XLOC_006285	C3_03030C_B	Ca22chr3B_C_albicans_SC5314:638809-641030	Group1	Group3	OK	17.2514	12.8539	-0.42451	-1.95089	0.0185	0.0535305	no
XLOC_005065	XLOC_005065	STE50	Ca22chr3A_C_albicans_SC5314:456046-457429	Group1	Group3	OK	8.80059	6.55806	-0.424331	-1.72022	0.051	0.118574	no
XLOC_007618	XLOC_007618	C4_01530C_B	Ca22chr4B_C_albicans_SC5314:317193-318159	Group1	Group3	OK	119.32	88.9452	-0.423852	-2.43242	0.00775	0.026303	yes
XLOC_010811	XLOC_010811	CR_01430W_A	Ca22chrRA_C_albicans_SC5314:337257-337875	Group1	Group3	OK	5.65653	4.21714	-0.423652	-1.04807	0.3252	0.470595	no
XLOC_012070	XLOC_012070	CR_06090W_B	Ca22chrRB_C_albicans_SC5314:1298810-1299797	Group1	Group3	OK	16.3775	12.2104	-0.423613	-1.86815	0.0371	0.0934115	no
XLOC_001943	XLOC_001943	C1_10830W_B	Ca22chr1B_C_albicans_SC5314:2398484-2399453	Group1	Group3	OK	26.9946	20.1268	-0.423548	-2.17628	0.0172	0.0505342	no
XLOC_007755	XLOC_007755	C4_04080C_B	Ca22chr4B_C_albicans_SC5314:874055-875114	Group1	Group3	OK	2.60108	1.93969	-0.423285	-0.852902	0.34605	0.490032	no
XLOC_006778	XLOC_006778	C4_05810W_A	Ca22chr4A_C_albicans_SC5314:1288329-1289715	Group1	Group3	OK	56.8784	42.4214	-0.423089	-2.21125	0.0071	0.0245589	yes
XLOC_004621	XLOC_004621	C2_03460C_B	Ca22chr2B_C_albicans_SC5314:721990-723097	Group1	Group3	OK	2.56906	1.91644	-0.422807	-0.865891	0.3334	0.478411	no
XLOC_006238	XLOC_006238	C3_02170C_B	Ca22chr3B_C_albicans_SC5314:470460-472014	Group1	Group3	OK	32.1824	24.0111	-0.422567	-2.41563	0.0031	0.0124537	yes
XLOC_004465	XLOC_004465	C2_00100C_B	Ca22chr2B_C_albicans_SC5314:13259-14414	Group1	Group3	OK	63.2543	47.1965	-0.422485	-2.50953	0.0058	0.0207243	yes
XLOC_002586	XLOC_002586	C1_08940C_B	Ca22chr1B_C_albicans_SC5314:1940430-1942707	Group1	Group3	OK	28.0816	20.9535	-0.422432	-2.2293	0.0054	0.0194988	yes
XLOC_006549	XLOC_006549	HIS5	Ca22chr4A_C_albicans_SC5314:111274-112444	Group1	Group3	OK	3.88011	2.89532	-0.422374	-1.06708	0.20295	0.335547	no
XLOC_011019	XLOC_011019	CR_05980W_A	Ca22chrRA_C_albicans_SC5314:1251494-1255409	Group1	Group3	OK	3.07132	2.29249	-0.421941	-1.51863	0.03945	0.0981867	no
XLOC_012405	XLOC_012405	CR_02300C_B	Ca22chrRB_C_albicans_SC5314:512502-514884	Group1	Group3	OK	5.73342	4.27995	-0.421803	-1.60904	0.0401	0.0994235	no
XLOC_001278	XLOC_001278	SAM2	Ca22chr1A_C_albicans_SC5314:2513458-2514616	Group1	Group3	OK	279.898	208.958	-0.421689	-2.30023	0.00995	0.0323014	yes
XLOC_011450	XLOC_011450	CR_04080C_A	Ca22chrRA_C_albicans_SC5314:915380-917402	Group1	Group3	OK	69.0918	51.5844	-0.421579	-2.06109	0.007	0.0243296	yes
XLOC_011928	XLOC_011928	CR_03130W_B	Ca22chrRB_C_albicans_SC5314:709494-709929	Group1	Group3	OK	19.1749	14.3208	-0.421105	-1.85562	0.18815	0.31746	no
XLOC_006627	XLOC_006627	C4_02340W_A	Ca22chr4A_C_albicans_SC5314:463582-463966	Group1	Group3	OK	98.2956	73.436	-0.42064	-3.61974	0.0249	0.0681341	no
XLOC_010916	XLOC_010916	CR_03690W_A	Ca22chrRA_C_albicans_SC5314:823245-825456	Group1	Group3	OK	3.89773	2.91204	-0.420606	-1.40763	0.0724	0.153948	no
XLOC_012103	XLOC_012103	CR_06930W_B	Ca22chrRB_C_albicans_SC5314:1486013-1486979	Group1	Group3	OK	10.0705	7.52524	-0.42033	-1.62211	0.0826	0.170665	no
XLOC_002645	XLOC_002645	C1_10230C_B	Ca22chr1B_C_albicans_SC5314:2259280-2263606	Group1	Group3	OK	2.68438	2.00597	-0.420287	-1.49541	0.0416	0.101821	no
XLOC_008740	XLOC_008740	C5_00800C_B	Ca22chr5B_C_albicans_SC5314:189509-190832	Group1	Group3	OK	63.9347	47.7793	-0.420216	-2.21429	0.00845	0.0283236	yes
XLOC_001115	XLOC_001115	C1_08150C_A	Ca22chr1A_C_albicans_SC5314:1777559-1779175	Group1	Group3	OK	2.63874	1.97253	-0.419798	-0.469951	0.52065	0.648666	no
XLOC_001088	XLOC_001088	IST2	Ca22chr1A_C_albicans_SC5314:1626201-1629063	Group1	Group3	OK	17.259	12.9029	-0.419652	-2.26571	0.0032	0.0127451	yes
XLOC_006306	XLOC_006306	C3_03400C_B	Ca22chr3B_C_albicans_SC5314:717685-718462	Group1	Group3	OK	34.0876	25.4888	-0.419387	-2.27301	0.0326	0.084505	no
XLOC_003356	XLOC_003356	C2_09870W_A	Ca22chr2A_C_albicans_SC5314:2018703-2019741	Group1	Group3	OK	11.375	8.50636	-0.419256	-1.70028	0.0589	0.131754	no
XLOC_000782	XLOC_000782	LSC1	Ca22chr1A_C_albicans_SC5314:342929-343901	Group1	Group3	OK	51.1122	38.2293	-0.41899	-2.6154	0.0032	0.0127451	yes
XLOC_012021	XLOC_012021	CR_05080W_B	Ca22chrRB_C_albicans_SC5314:1099529-1101006	Group1	Group3	OK	49.8385	37.2768	-0.41898	-2.33053	0.0057	0.0204232	yes
XLOC_010460	XLOC_010460	C7_03490W_B	Ca22chr7B_C_albicans_SC5314:774937-777268	Group1	Group3	OK	5.10265	3.81854	-0.418225	-1.537	0.04645	0.110771	no
XLOC_008848	XLOC_008848	C5_02940C_B	Ca22chr5B_C_albicans_SC5314:652009-653722	Group1	Group3	OK	246.946	184.837	-0.417941	-2.03039	0.01445	0.0439659	yes
XLOC_012128	XLOC_012128	CR_07370W_B	Ca22chrRB_C_albicans_SC5314:1603196-1603580	Group1	Group3	OK	39.9704	29.9234	-0.417656	-2.69417	0.09555	0.190924	no
XLOC_007105	XLOC_007105	PPG1	Ca22chr4A_C_albicans_SC5314:1077530-1078781	Group1	Group3	OK	2.62012	1.96183	-0.417428	-0.898966	0.28125	0.424686	no
XLOC_008768	XLOC_008768	C5_01410C_B	Ca22chr5B_C_albicans_SC5314:315368-317954	Group1	Group3	OK	39.149	29.3132	-0.417425	-1.98551	0.00835	0.0280463	yes
XLOC_011059	XLOC_011059	BUD5	Ca22chrRA_C_albicans_SC5314:1479587-1484264	Group1	Group3	OK	3.87275	2.90004	-0.417284	-1.6632	0.024	0.066117	no
XLOC_006888	XLOC_006888	C4_00780C_A	Ca22chr4A_C_albicans_SC5314:135542-138761	Group1	Group3	OK	3.31903	2.48544	-0.417263	-1.44431	0.0529	0.121685	no
XLOC_008306	XLOC_008306	C5_02750C_A	Ca22chr5A_C_albicans_SC5314:616641-619695	Group1	Group3	OK	5.1029	3.82174	-0.417087	-1.62872	0.0319	0.0831217	no
XLOC_004413	XLOC_004413	C2_09940W_B	Ca22chr2B_C_albicans_SC5314:2031099-2032071	Group1	Group3	OK	170.922	128.01	-0.417086	-2.36464	0.00725	0.0249185	yes
XLOC_003233	XLOC_003233	C2_07540W_A	Ca22chr2A_C_albicans_SC5314:1537719-1538052	Group1	Group3	OK	105.73	79.2004	-0.416809	-4.14143	0.038	0.0951978	no
XLOC_006894	XLOC_006894	C4_00910C_A,C4_00920C_A	Ca22chr4A_C_albicans_SC5314:165103-167584	Group1	Group3	OK	36.921	27.6573	-0.416785	-1.88829	0.0098	0.0319582	yes
XLOC_008356	XLOC_008356	BUD7	Ca22chr5A_C_albicans_SC5314:840570-842865	Group1	Group3	OK	5.44676	4.08021	-0.416754	-1.57621	0.04395	0.106569	no
XLOC_006963	XLOC_006963	BGL2	Ca22chr4A_C_albicans_SC5314:444628-445555	Group1	Group3	OK	175.112	131.182	-0.416706	-2.41938	0.0092	0.0302752	yes
XLOC_011986	XLOC_011986	CR_04340W_B	Ca22chrRB_C_albicans_SC5314:963461-966698	Group1	Group3	OK	7.8088	5.85183	-0.416214	-1.83476	0.0139	0.0426521	yes
XLOC_007546	XLOC_007546	C4_07190W_B	Ca22chr4B_C_albicans_SC5314:1586130-1589683	Group1	Group3	OK	22.471	16.8396	-0.416211	-1.59906	0.03695	0.0931783	no
XLOC_008586	XLOC_008586	C5_03090W_B	Ca22chr5B_C_albicans_SC5314:687607-688927	Group1	Group3	OK	9.19106	6.88844	-0.416055	-1.62293	0.05065	0.118014	no
XLOC_012465	XLOC_012465	CR_03640C_B	Ca22chrRB_C_albicans_SC5314:808375-809485	Group1	Group3	OK	14.3166	10.7315	-0.415834	-1.76808	0.0421	0.102735	no
XLOC_001591	XLOC_001591	C1_03360W_B	Ca22chr1B_C_albicans_SC5314:701758-705991	Group1	Group3	OK	4.59374	3.44451	-0.415367	-1.67031	0.02475	0.0677808	no
XLOC_009838	XLOC_009838	C6_03800C_B	Ca22chr6B_C_albicans_SC5314:822608-824459	Group1	Group3	OK	5.97206	4.47835	-0.415262	-1.50533	0.05765	0.129448	no
XLOC_012505	XLOC_012505	CR_04350C_B	Ca22chrRB_C_albicans_SC5314:966813-968160	Group1	Group3	OK	3.64696	2.73528	-0.415006	-1.07998	0.1998	0.332282	no
XLOC_009015	XLOC_009015	FAT1	Ca22chr6A_C_albicans_SC5314:129789-131742	Group1	Group3	OK	19.7695	14.83	-0.414754	-2.17457	0.0063	0.0222781	yes
XLOC_007662	XLOC_007662	C4_02250C_B	Ca22chr4B_C_albicans_SC5314:444681-445608	Group1	Group3	OK	166.985	125.276	-0.414612	-2.40073	0.0099	0.0322035	yes
XLOC_004033	XLOC_004033	C2_02520W_B	Ca22chr2B_C_albicans_SC5314:504702-506571	Group1	Group3	OK	7.97546	5.98444	-0.414351	-1.6285	0.04155	0.101737	no
XLOC_011310	XLOC_011310	CR_01320C_A	Ca22chrRA_C_albicans_SC5314:313500-316497	Group1	Group3	OK	7.65447	5.74418	-0.414201	-1.81586	0.0177	0.0516993	no
XLOC_003380	XLOC_003380	SLR1	Ca22chr2A_C_albicans_SC5314:2120834-2122465	Group1	Group3	OK	62.9209	47.2376	-0.413604	-2.67283	0.00455	0.017016	yes
XLOC_004497	XLOC_004497	C2_00740C_B	Ca22chr2B_C_albicans_SC5314:127126-128749	Group1	Group3	OK	11.9672	8.98453	-0.413575	-1.80516	0.02875	0.0764783	no
XLOC_007030	XLOC_007030	OSH3	Ca22chr4A_C_albicans_SC5314:766846-769381	Group1	Group3	OK	5.25783	3.94829	-0.41324	-1.55062	0.0431	0.104782	no
XLOC_002573	XLOC_002573	C1_08650C_B	Ca22chr1B_C_albicans_SC5314:1890503-1891440	Group1	Group3	OK	8.07814	6.06692	-0.413058	-1.36629	0.1528	0.271496	no
XLOC_000189	XLOC_000189	C1_03930W_A	Ca22chr1A_C_albicans_SC5314:830272-831781	Group1	Group3	OK	9.67158	7.264	-0.412986	-1.66335	0.04125	0.101346	no
XLOC_003032	XLOC_003032	PGA33	Ca22chr2A_C_albicans_SC5314:719545-720286	Group1	Group3	OK	16.4406	12.349	-0.412875	-1.82359	0.07105	0.151524	no
XLOC_003461	XLOC_003461	C2_01190C_A	Ca22chr2A_C_albicans_SC5314:193701-194592	Group1	Group3	OK	6.01604	4.51886	-0.412856	-1.18227	0.19785	0.32997	no
XLOC_001110	XLOC_001110	C1_07980C_A	Ca22chr1A_C_albicans_SC5314:1737038-1737770	Group1	Group3	OK	9.64454	7.2484	-0.41205	-1.42643	0.1518	0.270459	no
XLOC_002866	XLOC_002866	C2_00230W_A	Ca22chr2A_C_albicans_SC5314:30160-31549	Group1	Group3	OK	8.204	6.16658	-0.411858	-1.58827	0.0563	0.127253	no
XLOC_001553	XLOC_001553	C1_02600W_B	Ca22chr1B_C_albicans_SC5314:544090-544840	Group1	Group3	OK	12.8744	9.68003	-0.41142	-1.66774	0.1014	0.199907	no
XLOC_011548	XLOC_011548	CR_06030C_A	Ca22chrRA_C_albicans_SC5314:1282620-1285008	Group1	Group3	OK	2.1618	1.6259	-0.410994	-1.06237	0.16475	0.287548	no
XLOC_001905	XLOC_001905	C1_10040W_B	Ca22chr1B_C_albicans_SC5314:2199802-2201545	Group1	Group3	OK	51.0558	38.4004	-0.410953	-2.04886	0.0107	0.0343755	yes
XLOC_006889	XLOC_006889	MLH1	Ca22chr4A_C_albicans_SC5314:140611-142765	Group1	Group3	OK	3.68472	2.77269	-0.41027	-1.31427	0.08495	0.174576	no
XLOC_011334	XLOC_011334	CR_01770C_A	Ca22chrRA_C_albicans_SC5314:400726-403447	Group1	Group3	OK	13.875	10.4408	-0.410255	-2.05978	0.0055	0.0198269	yes
XLOC_009044	XLOC_009044	TRA1	Ca22chr6A_C_albicans_SC5314:254509-265975	Group1	Group3	OK	3.45067	2.59719	-0.409928	-2.00128	0.00405	0.0154576	yes
XLOC_008110	XLOC_008110	C5_04330W_A	Ca22chr5A_C_albicans_SC5314:960734-961004	Group1	Group3	OK	43.2034	32.521	-0.409773	-3.07948	0.2875	0.431292	no
XLOC_007070	XLOC_007070	YFH1	Ca22chr4A_C_albicans_SC5314:927321-927855	Group1	Group3	OK	10.7418	8.08588	-0.409756	-1.36386	0.2309	0.367698	no
XLOC_000893	XLOC_000893	C1_03870C_A	Ca22chr1A_C_albicans_SC5314:813868-815560	Group1	Group3	OK	16.2234	12.2162	-0.409285	-1.95916	0.01275	0.0396287	yes
XLOC_007839	XLOC_007839	C4_05740C_B	Ca22chr4B_C_albicans_SC5314:1264762-1269094	Group1	Group3	OK	8.44456	6.35948	-0.409114	-2.00506	0.00685	0.0238849	yes
XLOC_009512	XLOC_009512	C6_01760W_B	Ca22chr6B_C_albicans_SC5314:369803-372329	Group1	Group3	OK	25.8549	19.4804	-0.408414	-2.11326	0.0069	0.0240206	yes
XLOC_009282	XLOC_009282	FMP27	Ca22chr6A_C_albicans_SC5314:340291-347998	Group1	Group3	OK	3.0534	2.30063	-0.408387	-1.72839	0.0164	0.0486458	yes
XLOC_007340	XLOC_007340	C4_02690W_B	Ca22chr4B_C_albicans_SC5314:553872-555693	Group1	Group3	OK	6.26064	4.7225	-0.406761	-1.54389	0.05905	0.131908	no
XLOC_007747	XLOC_007747	C4_03900C_B	Ca22chr4B_C_albicans_SC5314:828666-830424	Group1	Group3	OK	11.6545	8.79412	-0.406279	-1.77239	0.0264	0.0714858	no
XLOC_002752	XLOC_002752	C1_12450C_B	Ca22chr1B_C_albicans_SC5314:2709015-2716947	Group1	Group3	OK	1.97536	1.49076	-0.406067	-1.51066	0.0362	0.0916784	no
XLOC_006267	XLOC_006267	C3_02680C_B	Ca22chr3B_C_albicans_SC5314:578569-580324	Group1	Group3	OK	42.8195	32.3169	-0.405982	-2.17823	0.0069	0.0240206	yes
XLOC_012523	XLOC_012523	CR_04660C_B	Ca22chrRB_C_albicans_SC5314:1016319-1017960	Group1	Group3	OK	17.4181	13.15	-0.405524	-1.95642	0.0162	0.0481846	yes
XLOC_009813	XLOC_009813	C6_03340C_B	Ca22chr6B_C_albicans_SC5314:700154-702209	Group1	Group3	OK	5.81881	4.39352	-0.405347	-1.52357	0.05265	0.121282	no
XLOC_002557	XLOC_002557	C1_08390C_B	Ca22chr1B_C_albicans_SC5314:1844132-1845809	Group1	Group3	OK	15.8291	11.9524	-0.405285	-1.96163	0.01745	0.0510609	no
XLOC_004823	XLOC_004823	C2_07720C_B	Ca22chr2B_C_albicans_SC5314:1572181-1574230	Group1	Group3	OK	3.71304	2.80389	-0.405169	-1.30423	0.10295	0.202227	no
XLOC_000619	XLOC_000619	C1_12810W_A	Ca22chr1A_C_albicans_SC5314:2790163-2791078	Group1	Group3	OK	14.5563	10.993	-0.405062	-1.76928	0.06175	0.136717	no
XLOC_006222	XLOC_006222	C3_01900C_B	Ca22chr3B_C_albicans_SC5314:418398-420195	Group1	Group3	OK	6.44252	4.86558	-0.405013	-1.56629	0.0562	0.127115	no
XLOC_002654	XLOC_002654	C1_10380C_B	Ca22chr1B_C_albicans_SC5314:2296817-2299016	Group1	Group3	OK	18.1467	13.7055	-0.40495	-2.14389	0.00595	0.0211787	yes
XLOC_008983	XLOC_008983	C6_00020W_A	Ca22chr6A_C_albicans_SC5314:3621-4008	Group1	Group3	OK	17.195	12.9869	-0.404928	-1.73932	0.29235	0.435775	no
XLOC_005837	XLOC_005837	C3_02000W_B	Ca22chr3B_C_albicans_SC5314:437536-441535	Group1	Group3	OK	4.79679	3.6229	-0.404925	-1.61762	0.02595	0.0704729	no
XLOC_010884	XLOC_010884	CR_03110W_A	Ca22chrRA_C_albicans_SC5314:706381-707911	Group1	Group3	OK	11.0263	8.33173	-0.404254	-1.6966	0.04185	0.102279	no
XLOC_011958	XLOC_011958	CR_03690W_B	Ca22chrRB_C_albicans_SC5314:823186-825397	Group1	Group3	OK	2.66988	2.01753	-0.40418	-1.11765	0.1487	0.26603	no
XLOC_000830	XLOC_000830	HOM6	Ca22chr1A_C_albicans_SC5314:549493-550573	Group1	Group3	OK	31.4266	23.7501	-0.404054	-2.1865	0.01135	0.0360184	yes
XLOC_009815	XLOC_009815	C6_03360C_B	Ca22chr6B_C_albicans_SC5314:704939-705473	Group1	Group3	OK	14.4834	10.9499	-0.40348	-1.61378	0.1898	0.319746	no
XLOC_010921	XLOC_010921	CR_03870W_A	Ca22chrRA_C_albicans_SC5314:864746-865049	Group1	Group3	OK	21.9309	16.5815	-0.403396	-2.00128	0.4144	0.554582	no
XLOC_011844	XLOC_011844	CR_01300W_B	Ca22chrRB_C_albicans_SC5314:310824-311202	Group1	Group3	OK	88.9568	67.2696	-0.40315	-4.17385	0.08945	0.18147	no
XLOC_000490	XLOC_000490	C1_10340W_A	Ca22chr1A_C_albicans_SC5314:2285483-2287037	Group1	Group3	OK	2.96892	2.24568	-0.402788	-1.0048	0.20825	0.342219	no
XLOC_000395	XLOC_000395	EAF6	Ca22chr1A_C_albicans_SC5314:1866410-1867046	Group1	Group3	OK	12.8516	9.72166	-0.402678	-1.54668	0.1526	0.271363	no
XLOC_002649	XLOC_002649	C1_10270C_B	Ca22chr1B_C_albicans_SC5314:2267334-2268297	Group1	Group3	OK	25.048	18.9546	-0.402153	-2.02199	0.02835	0.0757867	no
XLOC_012481	XLOC_012481	CR_03910C_B	Ca22chrRB_C_albicans_SC5314:885907-888160	Group1	Group3	OK	7.10269	5.37549	-0.40197	-1.63975	0.0408	0.100583	no
XLOC_007031	XLOC_007031	C4_03600C_A	Ca22chr4A_C_albicans_SC5314:770571-771981	Group1	Group3	OK	8.32855	6.30385	-0.401832	-1.52622	0.0589	0.131754	no
XLOC_011354	XLOC_011354	CR_02100C_A	Ca22chrRA_C_albicans_SC5314:458807-459412	Group1	Group3	OK	18.1216	13.7184	-0.4016	-1.76698	0.13055	0.24161	no
XLOC_004914	XLOC_004914	C2_09780C_B	Ca22chr2B_C_albicans_SC5314:1998046-1998766	Group1	Group3	OK	74.7264	56.5788	-0.401358	-2.76935	0.00705	0.024451	yes
XLOC_009182	XLOC_009182	C6_04250W_A	Ca22chr6A_C_albicans_SC5314:936923-937175	Group1	Group3	OK	208.198	157.66	-0.401138	-6.82144	0.05505	0.125475	no
XLOC_011472	XLOC_011472	CR_04490C_A	Ca22chrRA_C_albicans_SC5314:990785-991736	Group1	Group3	OK	10.3906	7.86911	-0.401006	-1.56345	0.09205	0.185759	no
XLOC_007136	XLOC_007136	C4_05610C_A	Ca22chr4A_C_albicans_SC5314:1233747-1236879	Group1	Group3	OK	47.8367	36.2436	-0.400392	-1.90314	0.01115	0.0355051	yes
XLOC_010971	XLOC_010971	CR_04940W_A	Ca22chrRA_C_albicans_SC5314:1068771-1069845	Group1	Group3	OK	20.5148	15.5436	-0.400346	-1.9574	0.03305	0.0855009	no
XLOC_005064	XLOC_005064	C3_02080W_A	Ca22chr3A_C_albicans_SC5314:451390-453976	Group1	Group3	OK	7.52184	5.70155	-0.399732	-1.69168	0.02835	0.0757867	no
XLOC_011856	XLOC_011856	CR_01500W_B	Ca22chrRB_C_albicans_SC5314:345898-348481	Group1	Group3	OK	20.6712	15.6694	-0.399676	-2.1139	0.0062	0.0219963	yes
XLOC_008657	XLOC_008657	C5_04680W_B	Ca22chr5B_C_albicans_SC5314:1015896-1019109	Group1	Group3	OK	2.49446	1.89142	-0.399256	-1.26255	0.094	0.188697	no
XLOC_007140	XLOC_007140	C4_05740C_A	Ca22chr4A_C_albicans_SC5314:1264731-1269063	Group1	Group3	OK	8.18333	6.20517	-0.399217	-1.9429	0.0074	0.0253536	yes
XLOC_007228	XLOC_007228	C4_00230W_B	Ca22chr4B_C_albicans_SC5314:34786-35395	Group1	Group3	OK	70.6692	53.6105	-0.398566	-2.75264	0.01185	0.0373859	yes
XLOC_008205	XLOC_008205	C5_00800C_A	Ca22chr5A_C_albicans_SC5314:189504-190827	Group1	Group3	OK	65.6033	49.768	-0.398549	-2.10869	0.0127	0.03953	yes
XLOC_003066	XLOC_003066	CHS5	Ca22chr2A_C_albicans_SC5314:872930-874619	Group1	Group3	OK	66.3354	50.3327	-0.398283	-2.01454	0.0113	0.0358772	yes
XLOC_001777	XLOC_001777	C1_07440W_B	Ca22chr1B_C_albicans_SC5314:1611037-1614259	Group1	Group3	OK	4.7205	3.58293	-0.397802	-1.5279	0.04795	0.113432	no
XLOC_007396	XLOC_007396	C4_03920W_B	Ca22chr4B_C_albicans_SC5314:835096-836803	Group1	Group3	OK	13.0309	9.89154	-0.39767	-1.79262	0.0245	0.0672095	no
XLOC_005815	XLOC_005815	C3_01470W_B	Ca22chr3B_C_albicans_SC5314:315091-315732	Group1	Group3	OK	16.6408	12.6319	-0.397658	-1.68935	0.16275	0.28512	no
XLOC_001254	XLOC_001254	ERP5	Ca22chr1A_C_albicans_SC5314:2415771-2416490	Group1	Group3	OK	214.891	163.153	-0.397383	-2.66508	0.0138	0.0424053	yes
XLOC_007973	XLOC_007973	SNF1	Ca22chr5A_C_albicans_SC5314:294645-296502	Group1	Group3	OK	11.0694	8.40524	-0.39722	-1.74295	0.03185	0.0830247	no
XLOC_009072	XLOC_009072	ADK1	Ca22chr6A_C_albicans_SC5314:393706-394456	Group1	Group3	OK	282.72	214.717	-0.396933	-2.47171	0.0126	0.0392941	yes
XLOC_003314	XLOC_003314	STB3	Ca22chr2A_C_albicans_SC5314:1842874-1844386	Group1	Group3	OK	9.13049	6.93535	-0.396722	-1.5819	0.05795	0.130032	no
XLOC_000451	XLOC_000451	C1_09540W_A	Ca22chr1A_C_albicans_SC5314:2102572-2104153	Group1	Group3	OK	13.9677	10.6115	-0.396468	-1.83518	0.03035	0.079884	no
XLOC_000866	XLOC_000866	SEC62	Ca22chr1A_C_albicans_SC5314:696018-696900	Group1	Group3	OK	21.3728	16.2416	-0.396087	-1.87269	0.04705	0.111791	no
XLOC_003162	XLOC_003162	PMT4	Ca22chr2A_C_albicans_SC5314:1246013-1248281	Group1	Group3	OK	38.3699	29.1623	-0.395871	-1.95554	0.0127	0.03953	yes
XLOC_009051	XLOC_009051	C6_01480W_A	Ca22chr6A_C_albicans_SC5314:296920-297466	Group1	Group3	OK	9.67659	7.35508	-0.395758	-1.25084	0.2641	0.405348	no
XLOC_002406	XLOC_002406	C1_05300C_B	Ca22chr1B_C_albicans_SC5314:1113321-1115430	Group1	Group3	OK	9.30603	7.07378	-0.395684	-1.68449	0.03245	0.084217	no
XLOC_008013	XLOC_008013	PTH2	Ca22chr5A_C_albicans_SC5314:498690-499884	Group1	Group3	OK	4.3265	3.28899	-0.395557	-1.09332	0.21405	0.348751	no
XLOC_003834	XLOC_003834	IFF6	Ca22chr2A_C_albicans_SC5314:1865855-1869113	Group1	Group3	OK	5.82089	4.42508	-0.395537	-1.64817	0.0328	0.0849218	no
XLOC_000935	XLOC_000935	PHO85	Ca22chr1A_C_albicans_SC5314:932753-933831	Group1	Group3	OK	36.8191	28.0022	-0.394914	-2.23432	0.01175	0.0371607	yes
XLOC_006340	XLOC_006340	C3_04110C_B	Ca22chr3B_C_albicans_SC5314:859205-861764	Group1	Group3	OK	9.24753	7.03647	-0.394216	-1.77473	0.024	0.066117	no
XLOC_008426	XLOC_008426	TIP20	Ca22chr5A_C_albicans_SC5314:1125158-1127513	Group1	Group3	OK	8.28161	6.30266	-0.393951	-1.65696	0.0312	0.0817239	no
XLOC_011520	XLOC_011520	CWT1	Ca22chrRA_C_albicans_SC5314:1177060-1178797	Group1	Group3	OK	2.73084	2.07918	-0.393333	-0.999177	0.2162	0.350927	no
XLOC_001529	XLOC_001529	C1_02020W_B	Ca22chr1B_C_albicans_SC5314:416468-417092	Group1	Group3	OK	7.30319	5.56228	-0.39285	-1.12299	0.2903	0.433814	no
XLOC_007735	XLOC_007735	C4_03680C_B	Ca22chr4B_C_albicans_SC5314:782834-787042	Group1	Group3	OK	18.7175	14.2564	-0.392782	-1.55319	0.02785	0.0747886	no
XLOC_002334	XLOC_002334	C1_04100C_B	Ca22chr1B_C_albicans_SC5314:859669-860518	Group1	Group3	OK	376.852	287.344	-0.391217	-2.25442	0.01515	0.0456044	yes
XLOC_006251	XLOC_006251	C3_02410C_B	Ca22chr3B_C_albicans_SC5314:527116-528651	Group1	Group3	OK	45.7993	34.939	-0.390488	-2.15197	0.00615	0.0218428	yes
XLOC_006975	XLOC_006975	ADR1	Ca22chr4A_C_albicans_SC5314:504515-508772	Group1	Group3	OK	2.50479	1.91085	-0.390473	-1.35822	0.0645	0.140743	no
XLOC_003678	XLOC_003678	MKK2	Ca22chr2A_C_albicans_SC5314:1180381-1181722	Group1	Group3	OK	16.9296	12.9192	-0.390039	-1.83342	0.03145	0.082213	no
XLOC_004215	XLOC_004215	C2_06100W_B	Ca22chr2B_C_albicans_SC5314:1246031-1248299	Group1	Group3	OK	37.4101	28.5484	-0.390019	-1.92496	0.01495	0.045233	yes
XLOC_006203	XLOC_006203	C3_01530C_B	Ca22chr3B_C_albicans_SC5314:324195-332688	Group1	Group3	OK	11.0328	8.42079	-0.389776	-1.77115	0.0157	0.0469338	yes
XLOC_005829	XLOC_005829	C3_01690W_B	Ca22chr3B_C_albicans_SC5314:365289-366492	Group1	Group3	OK	6.8551	5.23427	-0.389191	-1.35909	0.11745	0.222242	no
XLOC_007389	XLOC_007389	C4_03790W_B	Ca22chr4B_C_albicans_SC5314:802346-803654	Group1	Group3	OK	17.2066	13.1415	-0.388824	-1.78217	0.0283	0.0757465	no
XLOC_007915	XLOC_007915	TLO11	Ca22chr5A_C_albicans_SC5314:1917-2427	Group1	Group3	OK	7.53331	5.75504	-0.388458	-1.10698	0.3949	0.536107	no
XLOC_001654	XLOC_001654	C1_04860W_B	Ca22chr1B_C_albicans_SC5314:1008986-1011557	Group1	Group3	OK	18.6018	14.2117	-0.388364	-2.10219	0.0066	0.0231499	yes
XLOC_003119	XLOC_003119	PEX2	Ca22chr2A_C_albicans_SC5314:1063894-1065157	Group1	Group3	OK	2.8303	2.16252	-0.388244	-0.872139	0.2936	0.437236	no
XLOC_003360	XLOC_003360	GCN4	Ca22chr2A_C_albicans_SC5314:2031191-2032163	Group1	Group3	OK	167.824	128.249	-0.387997	-2.19423	0.01655	0.049046	yes
XLOC_008730	XLOC_008730	C5_00640C_B	Ca22chr5B_C_albicans_SC5314:144754-146281	Group1	Group3	OK	5.84839	4.46942	-0.387952	-1.35905	0.09735	0.193627	no
XLOC_003966	XLOC_003966	C2_01120W_B	Ca22chr2B_C_albicans_SC5314:180764-182828	Group1	Group3	OK	100.407	76.7393	-0.387824	-1.86245	0.01525	0.0458417	yes
XLOC_003770	XLOC_003770	C2_07720C_A	Ca22chr2A_C_albicans_SC5314:1572154-1574203	Group1	Group3	OK	3.42194	2.61643	-0.387214	-1.19389	0.13835	0.252237	no
XLOC_002158	XLOC_002158	C1_00570C_B	Ca22chr1B_C_albicans_SC5314:91312-93697	Group1	Group3	OK	1.83828	1.40563	-0.387139	-0.933696	0.237	0.37395	no
XLOC_008996	XLOC_008996	CPH2	Ca22chr6A_C_albicans_SC5314:32515-35077	Group1	Group3	OK	21.7652	16.6445	-0.386979	-2.05139	0.0075	0.0256286	yes
XLOC_011376	XLOC_011376	DRE2	Ca22chrRA_C_albicans_SC5314:609125-610355	Group1	Group3	OK	19.336	14.7883	-0.386836	-1.82006	0.0278	0.0747161	no
XLOC_011879	XLOC_011879	CR_02150W_B	Ca22chrRB_C_albicans_SC5314:467235-469293	Group1	Group3	OK	7.2184	5.52082	-0.386797	-1.52598	0.0515	0.119437	no
XLOC_002329	XLOC_002329	C1_04020C_B	Ca22chr1B_C_albicans_SC5314:844822-845836	Group1	Group3	OK	57.4297	43.9247	-0.386765	-2.46345	0.00565	0.0202776	yes
XLOC_002382	XLOC_002382	C1_04910C_B	Ca22chr1B_C_albicans_SC5314:1020153-1021113	Group1	Group3	OK	23.4282	17.9207	-0.386618	-1.91204	0.035	0.0894062	no
XLOC_009665	XLOC_009665	C6_00340C_B	Ca22chr6B_C_albicans_SC5314:57608-59960	Group1	Group3	OK	8.62343	6.59663	-0.386532	-1.66202	0.0339	0.0872136	no
XLOC_001138	XLOC_001138	C1_08540C_A	Ca22chr1A_C_albicans_SC5314:1868416-1870555	Group1	Group3	OK	14.7031	11.248	-0.386449	-1.91613	0.01505	0.0454297	yes
XLOC_004513	XLOC_004513	C2_01170C_B	Ca22chr2B_C_albicans_SC5314:189647-192584	Group1	Group3	OK	13.1758	10.0858	-0.385569	-1.96595	0.0094	0.0307774	yes
XLOC_012622	XLOC_012622	CR_06710C_B	Ca22chrRB_C_albicans_SC5314:1441851-1443201	Group1	Group3	OK	3.18202	2.43641	-0.385188	-0.943429	0.24285	0.380225	no
XLOC_000623	XLOC_000623	C1_12900W_A	Ca22chr1A_C_albicans_SC5314:2807778-2809950	Group1	Group3	OK	8.88087	6.80187	-0.384769	-1.6294	0.03725	0.0937528	no
XLOC_012367	XLOC_012367	CR_01620C_B	Ca22chrRB_C_albicans_SC5314:368742-371046	Group1	Group3	OK	302.41	231.634	-0.384659	-1.61892	0.0307	0.0806092	no
XLOC_001159	XLOC_001159	ZWF1	Ca22chr1A_C_albicans_SC5314:1953259-1954783	Group1	Group3	OK	52.9285	40.5447	-0.384531	-1.99479	0.01425	0.0435205	yes
XLOC_011027	XLOC_011027	SIS1	Ca22chrRA_C_albicans_SC5314:1297515-1298547	Group1	Group3	OK	17.9167	13.7258	-0.38441	-1.74665	0.04855	0.114642	no
XLOC_012378	XLOC_012378	CR_01800C_B	Ca22chrRB_C_albicans_SC5314:408012-409008	Group1	Group3	OK	5.27052	4.03822	-0.384227	-1.0843	0.22925	0.365899	no
XLOC_008647	XLOC_008647	C5_04400W_B	Ca22chr5B_C_albicans_SC5314:971720-972920	Group1	Group3	OK	2.46134	1.88624	-0.383932	-0.792173	0.3622	0.504649	no
XLOC_003520	XLOC_003520	CPR3	Ca22chr2A_C_albicans_SC5314:461262-462091	Group1	Group3	OK	8.38087	6.42333	-0.383779	-0.436945	0.53655	0.662251	no
XLOC_003845	XLOC_003845	ERG24	Ca22chr2A_C_albicans_SC5314:1913245-1914592	Group1	Group3	OK	12.3014	9.42876	-0.383678	-1.6279	0.0538	0.123319	no
XLOC_010008	XLOC_010008	PEX1	Ca22chr7A_C_albicans_SC5314:534959-538232	Group1	Group3	OK	2.47685	1.89855	-0.383605	-1.19716	0.11255	0.215798	no
XLOC_004878	XLOC_004878	C2_08990C_B	Ca22chr2B_C_albicans_SC5314:1830521-1833668	Group1	Group3	OK	3.39412	2.60182	-0.383515	-1.37713	0.0734	0.155565	no
XLOC_009176	XLOC_009176	C6_04100W_A	Ca22chr6A_C_albicans_SC5314:890052-891459	Group1	Group3	OK	48.2822	37.0241	-0.383025	-2.41206	0.00785	0.0265869	yes
XLOC_000173	XLOC_000173	RPN3	Ca22chr1A_C_albicans_SC5314:740587-742033	Group1	Group3	OK	45.1255	34.6089	-0.382798	-2.09858	0.0113	0.0358772	yes
XLOC_003354	XLOC_003354	C2_09820W_A	Ca22chr2A_C_albicans_SC5314:2009283-2011107	Group1	Group3	OK	8.2957	6.36502	-0.382199	-1.53475	0.0561	0.126933	no
XLOC_006885	XLOC_006885	C4_00730C_A	Ca22chr4A_C_albicans_SC5314:125250-125643	Group1	Group3	OK	5.07955	3.89765	-0.382098	-0.848552	0.60825	0.724224	no
XLOC_000761	XLOC_000761	C1_01290C_A	Ca22chr1A_C_albicans_SC5314:255169-257443	Group1	Group3	OK	3.62274	2.77999	-0.382	-1.25428	0.1047	0.204797	no
XLOC_009100	XLOC_009100	C6_02410W_A	Ca22chr6A_C_albicans_SC5314:499150-500542	Group1	Group3	OK	16.2737	12.4881	-0.381982	-1.75437	0.0322	0.0836685	no
XLOC_009357	XLOC_009357	C6_03150C_A	Ca22chr6A_C_albicans_SC5314:661782-663006	Group1	Group3	OK	11.8289	9.07781	-0.381902	-1.57524	0.0623	0.137513	no
XLOC_009202	XLOC_009202	DAC1	Ca22chr6A_C_albicans_SC5314:1021986-1023228	Group1	Group3	OK	7.90793	6.07072	-0.381432	-1.39841	0.1049	0.205127	no
XLOC_007599	XLOC_007599	C4_01020C_B	Ca22chr4B_C_albicans_SC5314:202425-206028	Group1	Group3	OK	3.21594	2.46895	-0.381342	-1.37083	0.0642	0.140419	no
XLOC_004063	XLOC_004063	C2_03080W_B	Ca22chr2B_C_albicans_SC5314:620861-621971	Group1	Group3	OK	167.647	128.737	-0.381003	-2.14349	0.01595	0.0475499	yes
XLOC_002210	XLOC_002210	C1_01690C_B	Ca22chr1B_C_albicans_SC5314:342949-343921	Group1	Group3	OK	52.4431	40.2793	-0.380715	-2.40077	0.00815	0.027474	yes
XLOC_003269	XLOC_003269	RAD57	Ca22chr2A_C_albicans_SC5314:1644084-1645620	Group1	Group3	OK	2.3986	1.84268	-0.380387	-0.844635	0.28075	0.424326	no
XLOC_011874	XLOC_011874	CR_02060W_B	Ca22chrRB_C_albicans_SC5314:452932-453856	Group1	Group3	OK	4.6041	3.53712	-0.380344	-0.977617	0.28895	0.432568	no
XLOC_006752	XLOC_006752	C4_05210W_A	Ca22chr4A_C_albicans_SC5314:1128700-1129393	Group1	Group3	OK	8.36627	6.42988	-0.379792	-1.21476	0.2473	0.385612	no
XLOC_004872	XLOC_004872	C2_08870C_B	Ca22chr2B_C_albicans_SC5314:1800536-1801577	Group1	Group3	OK	163.292	125.505	-0.379717	-2.20149	0.0173	0.0507134	no
XLOC_009502	XLOC_009502	C6_01590W_B	Ca22chr6B_C_albicans_SC5314:328417-329899	Group1	Group3	OK	7.53643	5.79261	-0.379668	-1.43644	0.07275	0.154591	no
XLOC_001169	XLOC_001169	GRP1	Ca22chr1A_C_albicans_SC5314:2027228-2028242	Group1	Group3	OK	8.81497	6.7789	-0.378904	-1.39525	0.11735	0.222182	no
XLOC_000496	XLOC_000496	C1_10460W_A	Ca22chr1A_C_albicans_SC5314:2316583-2317816	Group1	Group3	OK	23.8655	18.3605	-0.378317	-1.96857	0.02365	0.0654303	no
XLOC_010979	XLOC_010979	VMA13	Ca22chrRA_C_albicans_SC5314:1099595-1101072	Group1	Group3	OK	55.2492	42.509	-0.378186	-2.12494	0.01	0.0324152	yes
XLOC_005060	XLOC_005060	RAD50	Ca22chr3A_C_albicans_SC5314:437484-441483	Group1	Group3	OK	4.53989	3.49344	-0.378011	-1.49132	0.03875	0.096741	no
XLOC_004898	XLOC_004898	C2_09400C_B	Ca22chr2B_C_albicans_SC5314:1913158-1914505	Group1	Group3	OK	19.2585	14.8209	-0.377859	-1.85621	0.02935	0.0776926	no
XLOC_000180	XLOC_000180	C1_03690W_A	Ca22chr1A_C_albicans_SC5314:765464-766517	Group1	Group3	OK	19.728	15.1832	-0.377775	-1.7951	0.04595	0.110226	no
XLOC_009214	XLOC_009214	C6_00240C_A	Ca22chr6A_C_albicans_SC5314:24833-26810	Group1	Group3	OK	9.47939	7.29754	-0.377384	-1.03244	0.14365	0.258849	no
XLOC_003336	XLOC_003336	C2_09480W_A	Ca22chr2A_C_albicans_SC5314:1939564-1940335	Group1	Group3	OK	4.13746	3.18619	-0.376914	-0.842612	0.3659	0.508099	no
XLOC_002452	XLOC_002452	C1_06280C_B	Ca22chr1B_C_albicans_SC5314:1314442-1316977	Group1	Group3	OK	2.34432	1.80559	-0.376697	-1.06275	0.18045	0.308393	no
XLOC_009649	XLOC_009649	C6_04600W_B	Ca22chr6B_C_albicans_SC5314:1021904-1023146	Group1	Group3	OK	9.33812	7.19791	-0.375553	-1.51739	0.08245	0.170409	no
XLOC_009281	XLOC_009281	FGR47	Ca22chr6A_C_albicans_SC5314:321476-324401	Group1	Group3	OK	4.82075	3.71607	-0.37548	-1.3894	0.06175	0.136717	no
XLOC_002797	XLOC_002797	C1_13420C_B	Ca22chr1B_C_albicans_SC5314:2926059-2930643	Group1	Group3	OK	10.3746	7.99946	-0.375077	-1.93543	0.0081	0.027348	yes
XLOC_012155	XLOC_012155	CR_07920W_B	Ca22chrRB_C_albicans_SC5314:1730611-1732528	Group1	Group3	OK	3.12363	2.40883	-0.374891	-1.0728	0.1837	0.312059	no
XLOC_008419	XLOC_008419	C5_04950C_A	Ca22chr5A_C_albicans_SC5314:1080793-1083001	Group1	Group3	OK	2.85911	2.20594	-0.374173	-1.08119	0.1669	0.29051	no
XLOC_002641	XLOC_002641	C1_10180C_B	Ca22chr1B_C_albicans_SC5314:2240104-2242294	Group1	Group3	OK	5.51337	4.25397	-0.374125	-1.41568	0.06875	0.147881	no
XLOC_006838	XLOC_006838	C4_07040W_A	Ca22chr4A_C_albicans_SC5314:1554644-1556204	Group1	Group3	OK	3.63652	2.80711	-0.37347	-1.03852	0.1926	0.323039	no
XLOC_010448	XLOC_010448	C7_03160W_B	Ca22chr7B_C_albicans_SC5314:685146-687384	Group1	Group3	OK	8.89945	6.87001	-0.373405	-1.59278	0.04105	0.101008	no
XLOC_002675	XLOC_002675	C1_10820C_B	Ca22chr1B_C_albicans_SC5314:2396176-2398258	Group1	Group3	OK	20.4801	15.8118	-0.373219	-1.60059	0.0224	0.062639	no
XLOC_009618	XLOC_009618	C6_03960W_B	Ca22chr6B_C_albicans_SC5314:857346-859449	Group1	Group3	OK	16.2892	12.5779	-0.373023	-1.88048	0.01545	0.0463144	yes
XLOC_011476	XLOC_011476	CDC10	Ca22chrRA_C_albicans_SC5314:1002170-1003244	Group1	Group3	OK	93.4773	72.187	-0.372877	-2.01356	0.0192	0.0553096	no
XLOC_004169	XLOC_004169	C2_05110W_B	Ca22chr2B_C_albicans_SC5314:1056971-1058291	Group1	Group3	OK	43.2567	33.413	-0.372511	-2.27059	0.0064	0.022558	yes
XLOC_005084	XLOC_005084	DDC1	Ca22chr3A_C_albicans_SC5314:554570-556037	Group1	Group3	OK	4.38164	3.38529	-0.372192	-1.11453	0.18235	0.31066	no
XLOC_002321	XLOC_002321	C1_03870C_B	Ca22chr1B_C_albicans_SC5314:813930-815622	Group1	Group3	OK	15.9249	12.305	-0.372043	-1.77841	0.02615	0.0709271	no
XLOC_011026	XLOC_011026	CR_06070W_A	Ca22chrRA_C_albicans_SC5314:1295892-1297119	Group1	Group3	OK	145.529	112.465	-0.371826	-2.01633	0.01925	0.0554291	no
XLOC_001536	XLOC_001536	C1_02180W_B	Ca22chr1B_C_albicans_SC5314:456765-457926	Group1	Group3	OK	12.6016	9.74249	-0.371248	-1.55968	0.06315	0.139058	no
XLOC_007107	XLOC_007107	C4_05080C_A	Ca22chr4A_C_albicans_SC5314:1083916-1085980	Group1	Group3	OK	4.71241	3.64387	-0.370995	-1.35636	0.0884	0.179845	no
XLOC_001790	XLOC_001790	C1_07780W_B	Ca22chr1B_C_albicans_SC5314:1696644-1699221	Group1	Group3	OK	17.2164	13.3149	-0.370743	-1.9542	0.00885	0.0293464	yes
XLOC_006999	XLOC_006999	CRH11	Ca22chr4A_C_albicans_SC5314:599267-600629	Group1	Group3	OK	26.7611	20.6972	-0.370704	-2.03965	0.01595	0.0475499	yes
XLOC_012492	XLOC_012492	CR_04080C_B	Ca22chrRB_C_albicans_SC5314:915310-917332	Group1	Group3	OK	67.3454	52.0942	-0.370458	-1.81089	0.0188	0.0543018	no
XLOC_005844	XLOC_005844	C3_02120W_B	Ca22chr3B_C_albicans_SC5314:459314-460515	Group1	Group3	OK	18.0179	13.941	-0.370094	-1.70939	0.0486	0.114719	no
XLOC_005552	XLOC_005552	PEP8	Ca22chr3A_C_albicans_SC5314:811839-812883	Group1	Group3	OK	38.4677	29.7643	-0.370066	-2.15127	0.0142	0.0434086	yes
XLOC_007745	XLOC_007745	C4_03860C_B	Ca22chr4B_C_albicans_SC5314:819844-820918	Group1	Group3	OK	3.62581	2.80602	-0.369777	-0.890228	0.30485	0.449559	no
XLOC_007641	XLOC_007641	C4_01870C_B	Ca22chr4B_C_albicans_SC5314:366429-367728	Group1	Group3	OK	39.8813	30.8735	-0.369343	-2.21176	0.00855	0.028541	yes
XLOC_007588	XLOC_007588	C4_00790C_B	Ca22chr4B_C_albicans_SC5314:140624-142778	Group1	Group3	OK	4.09849	3.17392	-0.368827	-1.24626	0.10195	0.200748	no
XLOC_001804	XLOC_001804	C1_08050W_B	Ca22chr1B_C_albicans_SC5314:1755422-1755923	Group1	Group3	OK	82.2284	63.6794	-0.36881	-2.75885	0.02945	0.0778621	no
XLOC_002446	XLOC_002446	C1_06120C_B	Ca22chr1B_C_albicans_SC5314:1283086-1283716	Group1	Group3	OK	3.75041	2.90443	-0.368793	-0.745806	0.50855	0.637749	no
XLOC_005858	XLOC_005858	C3_02500W_B	Ca22chr3B_C_albicans_SC5314:547245-547803	Group1	Group3	OK	76.3155	59.1027	-0.368752	-2.64171	0.0228	0.0635933	no
XLOC_002671	XLOC_002671	C1_10740C_B	Ca22chr1B_C_albicans_SC5314:2383437-2384595	Group1	Group3	OK	3.1189	2.41672	-0.367984	-0.85225	0.32665	0.471479	no
XLOC_010944	XLOC_010944	PIM1	Ca22chrRA_C_albicans_SC5314:963532-966769	Group1	Group3	OK	7.10624	5.50641	-0.367975	-1.58947	0.0294	0.0777932	no
XLOC_008004	XLOC_008004	C5_02050W_A	Ca22chr5A_C_albicans_SC5314:458156-463166	Group1	Group3	OK	2.49657	1.9346	-0.367914	-1.32628	0.0705	0.150499	no
XLOC_002802	XLOC_002802	C1_13510C_B	Ca22chr1B_C_albicans_SC5314:2960953-2962582	Group1	Group3	OK	12.3048	9.53544	-0.367851	-1.62329	0.0461	0.110418	no
XLOC_007280	XLOC_007280	C4_01300W_B	Ca22chr4B_C_albicans_SC5314:263876-265379	Group1	Group3	OK	44.5345	34.5149	-0.367705	-1.99939	0.01545	0.0463144	yes
XLOC_009748	XLOC_009748	C6_02010C_B	Ca22chr6B_C_albicans_SC5314:411448-412564	Group1	Group3	OK	35.2625	27.3292	-0.367692	-2.09236	0.01505	0.0454297	yes
XLOC_008656	XLOC_008656	C5_04670W_B	Ca22chr5B_C_albicans_SC5314:1013528-1015136	Group1	Group3	OK	34.6928	26.893	-0.367405	-2.13666	0.0066	0.0231499	yes
XLOC_002216	XLOC_002216	C1_01840C_B	Ca22chr1B_C_albicans_SC5314:381549-382104	Group1	Group3	OK	4.48074	3.47352	-0.367338	-0.791633	0.5319	0.658512	no
XLOC_001335	XLOC_001335	C1_12690C_A	Ca22chr1A_C_albicans_SC5314:2766269-2766920	Group1	Group3	OK	3.28235	2.54456	-0.367313	-0.645853	0.4975	0.628144	no
XLOC_000959	XLOC_000959	C1_04980C_A	Ca22chr1A_C_albicans_SC5314:1041963-1043523	Group1	Group3	OK	5.95682	4.61905	-0.366947	-1.32692	0.11135	0.21413	no
XLOC_001584	XLOC_001584	C1_03180W_B	Ca22chr1B_C_albicans_SC5314:660964-661828	Group1	Group3	OK	9.10844	7.06361	-0.366798	-1.29446	0.1668	0.290491	no
XLOC_004876	XLOC_004876	C2_08970C_B	Ca22chr2B_C_albicans_SC5314:1822145-1822994	Group1	Group3	OK	6.95556	5.39454	-0.366666	-1.13448	0.2343	0.37103	no
XLOC_011405	XLOC_011405	CR_03220C_A	Ca22chrRA_C_albicans_SC5314:722591-723932	Group1	Group3	OK	3.11416	2.41598	-0.366236	-0.893426	0.28345	0.427115	no
XLOC_006743	XLOC_006743	C4_04940W_A	Ca22chr4A_C_albicans_SC5314:1059518-1060398	Group1	Group3	OK	2.30081	1.78561	-0.365728	-0.632107	0.50205	0.632224	no
XLOC_001583	XLOC_001583	C1_03140W_B	Ca22chr1B_C_albicans_SC5314:655833-656310	Group1	Group3	OK	9.17836	7.12404	-0.365541	-1.14728	0.4	0.540883	no
XLOC_011311	XLOC_011311	CR_01350C_A	Ca22chrRA_C_albicans_SC5314:324492-325374	Group1	Group3	OK	48.0823	37.3244	-0.365386	-2.22808	0.01725	0.0506125	no
XLOC_001764	XLOC_001764	C1_07190W_B	Ca22chr1B_C_albicans_SC5314:1542240-1544706	Group1	Group3	OK	8.44045	6.55228	-0.365323	-1.60206	0.0449	0.108428	no
XLOC_006526	XLOC_006526	ECM7	Ca22chr4A_C_albicans_SC5314:28146-29691	Group1	Group3	OK	10.1951	7.9164	-0.364955	-1.51705	0.0684	0.147421	no
XLOC_010872	XLOC_010872	CIRT4B	Ca22chrRA_C_albicans_SC5314:641815-643483	Group1	Group3	OK	3.58232	2.78321	-0.364145	-1.04584	0.20095	0.333513	no
XLOC_010814	XLOC_010814	PIN4	Ca22chrRA_C_albicans_SC5314:345896-348482	Group1	Group3	OK	23.0194	17.8845	-0.364145	-1.94479	0.01285	0.0398442	yes
XLOC_002421	XLOC_002421	C1_05540C_B	Ca22chr1B_C_albicans_SC5314:1163602-1164622	Group1	Group3	OK	33.314	25.8886	-0.363816	-1.98023	0.0217	0.0611819	no
XLOC_006329	XLOC_006329	C3_03880C_B	Ca22chr3B_C_albicans_SC5314:811826-812870	Group1	Group3	OK	41.8512	32.5238	-0.36377	-2.16771	0.01415	0.0433169	yes
XLOC_000384	XLOC_000384	NTG1	Ca22chr1A_C_albicans_SC5314:1794133-1795096	Group1	Group3	OK	2.32309	1.80608	-0.363184	-0.647346	0.48605	0.616499	no
XLOC_001641	XLOC_001641	C1_04610W_B	Ca22chr1B_C_albicans_SC5314:949367-951510	Group1	Group3	OK	505.499	393.222	-0.362365	-1.55323	0.05385	0.12339	no
XLOC_007851	XLOC_007851	C4_06010C_B	Ca22chr4B_C_albicans_SC5314:1333137-1334449	Group1	Group3	OK	2.45194	1.90797	-0.361881	-0.763294	0.3538	0.498111	no
XLOC_003025	XLOC_003025	C2_03340W_A	Ca22chr2A_C_albicans_SC5314:692972-695063	Group1	Group3	OK	8.72061	6.78596	-0.361876	-1.52007	0.05045	0.117759	no
XLOC_000213	XLOC_000213	ATP1	Ca22chr1A_C_albicans_SC5314:949328-951471	Group1	Group3	OK	527.701	410.785	-0.361338	-1.53079	0.05715	0.128682	no
XLOC_008112	XLOC_008112	RNY11	Ca22chr5A_C_albicans_SC5314:971595-972795	Group1	Group3	OK	2.62046	2.04007	-0.361197	-0.783956	0.37575	0.517463	no
XLOC_004640	XLOC_004640	C2_03910C_B	Ca22chr2B_C_albicans_SC5314:816247-818776	Group1	Group3	OK	7.29226	5.67802	-0.360977	-1.49328	0.0525	0.121065	no
XLOC_000105	XLOC_000105	C1_02100W_A	Ca22chr1A_C_albicans_SC5314:432224-433841	Group1	Group3	OK	3.20461	2.49566	-0.360727	-0.961746	0.23435	0.37103	no
XLOC_000101	XLOC_000101	C1_02020W_A	Ca22chr1A_C_albicans_SC5314:416451-417075	Group1	Group3	OK	3.9969	3.11315	-0.360507	-0.721276	0.4976	0.628144	no
XLOC_002658	XLOC_002658	C1_10540C_B	Ca22chr1B_C_albicans_SC5314:2330868-2332431	Group1	Group3	OK	4.0265	3.1362	-0.360507	-1.07076	0.1927	0.323123	no
XLOC_002664	XLOC_002664	C1_10630C_B	Ca22chr1B_C_albicans_SC5314:2354083-2356816	Group1	Group3	OK	1.78128	1.38745	-0.360481	-0.903011	0.22685	0.362781	no
XLOC_000906	XLOC_000906	POR1	Ca22chr1A_C_albicans_SC5314:859620-860469	Group1	Group3	OK	396.548	308.902	-0.360344	-2.06827	0.02645	0.0715615	no
XLOC_000614	XLOC_000614	C1_12740W_A	Ca22chr1A_C_albicans_SC5314:2776561-2779384	Group1	Group3	OK	4.36924	3.40358	-0.360331	-1.33561	0.07975	0.166254	no
XLOC_012507	XLOC_012507	CR_04380C_B	Ca22chrRB_C_albicans_SC5314:970245-973104	Group1	Group3	OK	6.87285	5.35406	-0.360275	-1.49099	0.04595	0.110226	no
XLOC_008999	XLOC_008999	PKH3	Ca22chr6A_C_albicans_SC5314:60859-63445	Group1	Group3	OK	4.48132	3.4914	-0.360119	-1.3371	0.08655	0.177247	no
XLOC_010634	XLOC_010634	C7_03250C_B	Ca22chr7B_C_albicans_SC5314:705620-707303	Group1	Group3	OK	198.641	154.766	-0.360075	-1.73004	0.02875	0.0764783	no
XLOC_008118	XLOC_008118	C5_04550W_A	Ca22chr5A_C_albicans_SC5314:991256-992165	Group1	Group3	OK	34.2861	26.7139	-0.360037	-1.96969	0.03005	0.0791906	no
XLOC_012173	XLOC_012173	CR_08320W_B	Ca22chrRB_C_albicans_SC5314:1802163-1803066	Group1	Group3	OK	22.417	17.4668	-0.359981	-1.75467	0.06345	0.139294	no
XLOC_003118	XLOC_003118	CDC15	Ca22chr2A_C_albicans_SC5314:1060270-1063651	Group1	Group3	OK	2.59628	2.0234	-0.359662	-1.1728	0.1178	0.222644	no
XLOC_008520	XLOC_008520	C5_01590W_B	Ca22chr5B_C_albicans_SC5314:353395-354997	Group1	Group3	OK	5.21144	4.06177	-0.359574	-1.22197	0.12505	0.23336	no
XLOC_006789	XLOC_006789	ALG1	Ca22chr4A_C_albicans_SC5314:1331711-1333082	Group1	Group3	OK	10.5321	8.212	-0.358994	-1.4501	0.081	0.168054	no
XLOC_001211	XLOC_001211	C1_10120C_A	Ca22chr1A_C_albicans_SC5314:2216357-2217212	Group1	Group3	OK	38.1988	29.7843	-0.358973	-2.04752	0.02955	0.078063	no
XLOC_001589	XLOC_001589	C1_03290W_B	Ca22chr1B_C_albicans_SC5314:686670-688554	Group1	Group3	OK	1.96276	1.53159	-0.35785	-0.78361	0.29475	0.438447	no
XLOC_003382	XLOC_003382	FGR6-4	Ca22chr2A_C_albicans_SC5314:2151458-2152997	Group1	Group3	OK	3.6455	2.84516	-0.357608	-1.01234	0.2213	0.356804	no
XLOC_000512	XLOC_000512	SFT2	Ca22chr1A_C_albicans_SC5314:2388396-2389050	Group1	Group3	OK	10.325	8.06164	-0.356998	-1.25215	0.23975	0.376916	no
XLOC_002449	XLOC_002449	C1_06190C_B	Ca22chr1B_C_albicans_SC5314:1292816-1293812	Group1	Group3	OK	46.8612	36.5961	-0.356706	-1.05042	0.1422	0.25745	no
XLOC_002877	XLOC_002877	C2_00490W_A	Ca22chr2A_C_albicans_SC5314:75585-77595	Group1	Group3	OK	11.3686	8.87837	-0.356682	-1.58676	0.0378	0.0948798	no
XLOC_003916	XLOC_003916	C2_00150W_B	Ca22chr2B_C_albicans_SC5314:21538-22765	Group1	Group3	OK	18.0297	14.0882	-0.355884	-1.72039	0.05235	0.120848	no
XLOC_012159	XLOC_012159	CR_08040W_B	Ca22chrRB_C_albicans_SC5314:1755117-1756305	Group1	Group3	OK	8.9715	7.01163	-0.355599	-1.37418	0.11375	0.217521	no
XLOC_012366	XLOC_012366	CR_01610C_B	Ca22chrRB_C_albicans_SC5314:367031-368147	Group1	Group3	OK	37.2039	29.0988	-0.354494	-2.05522	0.01755	0.0513304	no
XLOC_004869	XLOC_004869	C2_08810C_B	Ca22chr2B_C_albicans_SC5314:1790280-1791147	Group1	Group3	OK	313.773	245.421	-0.35446	-2.09086	0.02495	0.0681561	no
XLOC_010440	XLOC_010440	C7_03030W_B	Ca22chr7B_C_albicans_SC5314:658034-658553	Group1	Group3	OK	15.5507	12.1728	-0.353313	-1.44117	0.2237	0.359692	no
XLOC_012422	XLOC_012422	CR_02750C_B	Ca22chrRB_C_albicans_SC5314:630013-630604	Group1	Group3	OK	5.85739	4.58533	-0.353233	-0.880829	0.40205	0.542976	no
XLOC_007555	XLOC_007555	C4_00140C_B	Ca22chr4B_C_albicans_SC5314:21181-23698	Group1	Group3	OK	19.3422	15.1423	-0.353167	-1.92284	0.01045	0.0336722	yes
XLOC_009864	XLOC_009864	C6_04410C_B	Ca22chr6B_C_albicans_SC5314:984244-985315	Group1	Group3	OK	11.3722	8.90331	-0.353092	-1.47015	0.0974	0.193667	no
XLOC_006879	XLOC_006879	C4_00590C_A	Ca22chr4A_C_albicans_SC5314:101588-103595	Group1	Group3	OK	31.0381	24.304	-0.352848	-1.93741	0.0143	0.0435912	yes
XLOC_009491	XLOC_009491	C6_01320W_B	Ca22chr6B_C_albicans_SC5314:254473-265939	Group1	Group3	OK	3.08841	2.41965	-0.352067	-1.67866	0.0167	0.0493554	yes
XLOC_007516	XLOC_007516	C4_06650W_B	Ca22chr4B_C_albicans_SC5314:1484294-1486313	Group1	Group3	OK	7.72004	6.04959	-0.351773	-1.39778	0.0741	0.156844	no
XLOC_001073	XLOC_001073	ALG9	Ca22chr1A_C_albicans_SC5314:1554221-1555904	Group1	Group3	OK	6.96313	5.45656	-0.351745	-1.36176	0.0949	0.190093	no
XLOC_004624	XLOC_004624	C2_03520C_B	Ca22chr2B_C_albicans_SC5314:740733-742371	Group1	Group3	OK	78.3065	61.4048	-0.35078	-1.80615	0.02435	0.0669393	no
XLOC_001121	XLOC_001121	C1_08240C_A	Ca22chr1A_C_albicans_SC5314:1806846-1807839	Group1	Group3	OK	16.491	12.9317	-0.350762	-1.55669	0.08055	0.167387	no
XLOC_000892	XLOC_000892	BNI4	Ca22chr1A_C_albicans_SC5314:806465-811433	Group1	Group3	OK	3.97526	3.11854	-0.350178	-1.45218	0.04995	0.117097	no
XLOC_007672	XLOC_007672	C4_02470C_B	Ca22chr4B_C_albicans_SC5314:498383-499121	Group1	Group3	OK	15.2289	11.9493	-0.349889	-1.50717	0.11515	0.219488	no
XLOC_007442	XLOC_007442	C4_04940W_B	Ca22chr4B_C_albicans_SC5314:1059552-1060434	Group1	Group3	OK	3.0865	2.42292	-0.349221	-0.715999	0.4281	0.566729	no
XLOC_003454	XLOC_003454	UBP13	Ca22chr2A_C_albicans_SC5314:158666-160769	Group1	Group3	OK	8.33156	6.54063	-0.349157	-1.44253	0.0643	0.140543	no
XLOC_011112	XLOC_011112	EFG1	Ca22chrRA_C_albicans_SC5314:1723488-1725146	Group1	Group3	OK	356.616	279.99	-0.348994	-1.62434	0.05025	0.117461	no
XLOC_006664	XLOC_006664	C4_03130W_A	Ca22chr4A_C_albicans_SC5314:657549-659415	Group1	Group3	OK	33.6426	26.4146	-0.348955	-1.85238	0.02265	0.0632292	no
XLOC_011077	XLOC_011077	ARC15	Ca22chrRA_C_albicans_SC5314:1570997-1571474	Group1	Group3	OK	33.6308	26.4118	-0.348598	-2.0712	0.1185	0.223447	no
XLOC_000975	XLOC_000975	RPT1	Ca22chr1A_C_albicans_SC5314:1104006-1105341	Group1	Group3	OK	17.1836	13.4953	-0.348575	-1.36696	0.04635	0.110654	no
XLOC_004558	XLOC_004558	C2_02010C_B	Ca22chr2B_C_albicans_SC5314:388068-389235	Group1	Group3	OK	4.01419	3.15322	-0.348281	-0.908117	0.2789	0.422316	no
XLOC_001601	XLOC_001601	C1_03520W_B	Ca22chr1B_C_albicans_SC5314:740632-742078	Group1	Group3	OK	47.2603	37.1431	-0.347536	-1.91421	0.0207	0.0586937	no
XLOC_012590	XLOC_012590	CR_06030C_B	Ca22chrRB_C_albicans_SC5314:1282535-1284923	Group1	Group3	OK	2.42436	1.90561	-0.347356	-0.961846	0.20645	0.340122	no
XLOC_000806	XLOC_000806	C1_02200C_A	Ca22chr1A_C_albicans_SC5314:458365-460130	Group1	Group3	OK	2.79317	2.19577	-0.347175	-0.49539	0.50455	0.634142	no
XLOC_003188	XLOC_003188	AMO2	Ca22chr2A_C_albicans_SC5314:1371620-1373636	Group1	Group3	OK	2.80849	2.20833	-0.346838	-0.947657	0.21595	0.350615	no
XLOC_007036	XLOC_007036	C4_03680C_A	Ca22chr4A_C_albicans_SC5314:782814-787022	Group1	Group3	OK	15.5687	12.2421	-0.346797	-1.38178	0.04635	0.110654	no
XLOC_002020	XLOC_002020	C1_12270W_B	Ca22chr1B_C_albicans_SC5314:2678249-2679259	Group1	Group3	OK	3.17959	2.50075	-0.346476	-0.751891	0.41905	0.558848	no
XLOC_011927	XLOC_011927	CR_03120W_B	Ca22chrRB_C_albicans_SC5314:708079-709048	Group1	Group3	OK	17.816	14.0125	-0.346454	-1.55236	0.08225	0.17005	no
XLOC_006581	XLOC_006581	C4_01300W_A	Ca22chr4A_C_albicans_SC5314:263830-265333	Group1	Group3	OK	47.7144	37.5368	-0.346118	-1.89674	0.02195	0.0617795	no
XLOC_000150	XLOC_000150	C1_03050W_A	Ca22chr1A_C_albicans_SC5314:635103-638259	Group1	Group3	OK	3.65315	2.874	-0.34608	-1.25799	0.0928	0.186866	no
XLOC_011998	XLOC_011998	CR_04640W_B	Ca22chrRB_C_albicans_SC5314:1014079-1015606	Group1	Group3	OK	12.2189	9.613	-0.346056	-1.49313	0.06815	0.146931	no
XLOC_002561	XLOC_002561	C1_08450C_B	Ca22chr1B_C_albicans_SC5314:1856801-1857377	Group1	Group3	OK	48.149	37.8814	-0.346015	-2.16155	0.0631	0.138995	no
XLOC_009321	XLOC_009321	C6_02490C_A	Ca22chr6A_C_albicans_SC5314:515647-516388	Group1	Group3	OK	51.8274	40.7815	-0.345802	-2.17862	0.0304	0.0799832	no
XLOC_007490	XLOC_007490	C4_06040W_B	Ca22chr4B_C_albicans_SC5314:1339148-1340318	Group1	Group3	OK	2.72259	2.14249	-0.345689	-0.753809	0.39365	0.535081	no
XLOC_004387	XLOC_004387	C2_09420W_B	Ca22chr2B_C_albicans_SC5314:1919093-1921223	Group1	Group3	OK	3.46596	2.72822	-0.345292	-1.1101	0.1709	0.296281	no
XLOC_008788	XLOC_008788	PIKALPHA	Ca22chr5B_C_albicans_SC5314:396434-399368	Group1	Group3	OK	17.3009	13.626	-0.344489	-1.87478	0.01185	0.0373859	yes
XLOC_006280	XLOC_006280	C3_02960C_B	Ca22chr3B_C_albicans_SC5314:630422-634766	Group1	Group3	OK	2.35991	1.86003	-0.343408	-1.1741	0.1089	0.210665	no
XLOC_008254	XLOC_008254	PIKA	Ca22chr5A_C_albicans_SC5314:395334-398205	Group1	Group3	OK	12.0157	9.47387	-0.342897	-1.702	0.0222	0.0622136	no
XLOC_012694	XLOC_012694	CR_08210C_B	Ca22chrRB_C_albicans_SC5314:1782865-1785199	Group1	Group3	OK	157.921	124.515	-0.342883	-1.60173	0.04225	0.102947	no
XLOC_001213	XLOC_001213	ECM21	Ca22chr1A_C_albicans_SC5314:2240079-2242266	Group1	Group3	OK	5.1427	4.05508	-0.342795	-1.26526	0.10315	0.202497	no
XLOC_002556	XLOC_002556	C1_08360C_B	Ca22chr1B_C_albicans_SC5314:1834276-1835737	Group1	Group3	OK	1341.41	1057.74	-0.342769	-1.16054	0.1636	0.286146	no
XLOC_001486	XLOC_001486	C1_01060W_B	Ca22chr1B_C_albicans_SC5314:208294-208750	Group1	Group3	OK	241.948	190.788	-0.342725	-3.13585	0.02365	0.0654303	no
XLOC_006243	XLOC_006243	C3_02240C_B	Ca22chr3B_C_albicans_SC5314:484899-486408	Group1	Group3	OK	20.4912	16.1601	-0.342566	-1.73048	0.03315	0.0856232	no
XLOC_007324	XLOC_007324	C4_02300W_B	Ca22chr4B_C_albicans_SC5314:453513-455655	Group1	Group3	OK	11.5242	9.08925	-0.342437	-1.57331	0.04235	0.103152	no
XLOC_000267	XLOC_000267	PRN1	Ca22chr1A_C_albicans_SC5314:1215413-1216451	Group1	Group3	OK	10.1598	8.01311	-0.342436	-1.37209	0.1179	0.222704	no
XLOC_008259	XLOC_008259	TAC1	Ca22chr5A_C_albicans_SC5314:416399-419345	Group1	Group3	OK	8.27333	6.52673	-0.342107	-1.52662	0.04575	0.109868	no
XLOC_001961	XLOC_001961	C1_11170W_B	Ca22chr1B_C_albicans_SC5314:2452955-2454269	Group1	Group3	OK	17.2925	13.6438	-0.3419	-1.61577	0.0547	0.124809	no
XLOC_000108	XLOC_000108	GAL7	Ca22chr1A_C_albicans_SC5314:456750-457911	Group1	Group3	OK	19.8794	15.686	-0.341795	-1.62907	0.0565	0.127661	no
XLOC_001201	XLOC_001201	C1_09910C_A	Ca22chr1A_C_albicans_SC5314:2167565-2168384	Group1	Group3	OK	8.88872	7.01485	-0.341564	-1.2055	0.2248	0.360818	no
XLOC_009497	XLOC_009497	C6_01470W_B	Ca22chr6B_C_albicans_SC5314:294608-296234	Group1	Group3	OK	10.1765	8.03115	-0.341562	-1.41935	0.0805	0.167337	no
XLOC_007363	XLOC_007363	C4_03130W_B	Ca22chr4B_C_albicans_SC5314:657585-659451	Group1	Group3	OK	39.2181	30.9595	-0.341137	-1.75094	0.02755	0.0741362	no
XLOC_011995	XLOC_011995	CR_04550W_B	Ca22chrRB_C_albicans_SC5314:999744-1000681	Group1	Group3	OK	79.2076	62.5343	-0.340992	-2.39139	0.01515	0.0456044	yes
XLOC_009330	XLOC_009330	C6_02630C_A	Ca22chr6A_C_albicans_SC5314:534980-537278	Group1	Group3	OK	13.3475	10.5386	-0.340886	-1.66719	0.0306	0.0803791	no
XLOC_010986	XLOC_010986	CR_05270W_A,CR_05280W_A	Ca22chrRA_C_albicans_SC5314:1136782-1137402	Group1	Group3	OK	7.17306	5.66453	-0.340632	-0.319685	0.72215	0.812563	no
XLOC_008680	XLOC_008680	C5_05140W_B	Ca22chr5B_C_albicans_SC5314:1130391-1132746	Group1	Group3	OK	20.6743	16.331	-0.340226	-1.50397	0.0871	0.178093	no
XLOC_005464	XLOC_005464	C3_02210C_A	Ca22chr3A_C_albicans_SC5314:474789-477275	Group1	Group3	OK	7.39111	5.83897	-0.340078	-1.39803	0.0715	0.152283	no
XLOC_008555	XLOC_008555	C5_02450W_B	Ca22chr5B_C_albicans_SC5314:538958-541301	Group1	Group3	OK	2.61664	2.06719	-0.340047	-0.963348	0.20605	0.339549	no
XLOC_006167	XLOC_006167	C3_00670C_B,C3_00680C_B	Ca22chr3B_C_albicans_SC5314:113160-115303	Group1	Group3	OK	8.39066	6.6294	-0.339906	-1.29995	0.08345	0.172038	no
XLOC_007828	XLOC_007828	C4_05440C_B	Ca22chr4B_C_albicans_SC5314:1186550-1187879	Group1	Group3	OK	18.2829	14.4482	-0.339604	-1.63548	0.05375	0.123291	no
XLOC_004351	XLOC_004351	C2_08710W_B	Ca22chr2B_C_albicans_SC5314:1770944-1771670	Group1	Group3	OK	13.9698	11.0453	-0.338877	-1.41217	0.15745	0.277782	no
XLOC_007598	XLOC_007598	C4_01010C_B	Ca22chr4B_C_albicans_SC5314:199468-200224	Group1	Group3	OK	68.0421	53.8004	-0.338812	-2.31352	0.01975	0.056543	no
XLOC_002430	XLOC_002430	C1_05740C_B	Ca22chr1B_C_albicans_SC5314:1196997-1198140	Group1	Group3	OK	6.09681	4.82129	-0.338635	-1.08462	0.20175	0.334326	no
XLOC_003444	XLOC_003444	C2_00740C_A	Ca22chr2A_C_albicans_SC5314:127115-128738	Group1	Group3	OK	8.92142	7.05571	-0.338483	-1.35933	0.0972	0.193506	no
XLOC_006174	XLOC_006174	C3_00890C_B	Ca22chr3B_C_albicans_SC5314:178626-180777	Group1	Group3	OK	5.27583	4.17332	-0.338202	-1.21181	0.11745	0.222242	no
XLOC_008368	XLOC_008368	MEC1	Ca22chr5A_C_albicans_SC5314:902119-909097	Group1	Group3	OK	1.82514	1.44431	-0.337628	-1.21281	0.0871	0.178093	no
XLOC_011394	XLOC_011394	ERV1	Ca22chrRA_C_albicans_SC5314:690456-691064	Group1	Group3	OK	9.91686	7.84883	-0.337406	-1.14133	0.3585	0.502116	no
XLOC_000561	XLOC_000561	AVT4	Ca22chr1A_C_albicans_SC5314:2574665-2576585	Group1	Group3	OK	5.72649	4.53287	-0.337227	-1.27476	0.109	0.210796	no
XLOC_000817	XLOC_000817	C1_02370C_A	Ca22chr1A_C_albicans_SC5314:492587-496217	Group1	Group3	OK	7.76164	6.14504	-0.336941	-1.56007	0.03275	0.0848262	no
XLOC_005884	XLOC_005884	C3_03040W_B	Ca22chr3B_C_albicans_SC5314:641786-643370	Group1	Group3	OK	9.70525	7.68434	-0.336844	-1.37417	0.09185	0.185586	no
XLOC_009055	XLOC_009055	C6_01590W_A	Ca22chr6A_C_albicans_SC5314:328456-329938	Group1	Group3	OK	20.6604	16.3659	-0.336178	-1.6763	0.0331	0.0855962	no
XLOC_009391	XLOC_009391	C6_03800C_A	Ca22chr6A_C_albicans_SC5314:822644-824495	Group1	Group3	OK	6.36527	5.04307	-0.335922	-1.27613	0.10405	0.20371	no
XLOC_008777	XLOC_008777	C5_01560C_B	Ca22chr5B_C_albicans_SC5314:344077-344767	Group1	Group3	OK	45.8044	36.2901	-0.335911	-2.03991	0.052	0.120296	no
XLOC_005824	XLOC_005824	C3_01610W_B	Ca22chr3B_C_albicans_SC5314:353540-354701	Group1	Group3	OK	193.599	153.389	-0.335876	-1.82673	0.03675	0.092782	no
XLOC_006345	XLOC_006345	C3_04270C_B	Ca22chr3B_C_albicans_SC5314:886963-887919	Group1	Group3	OK	38.8377	30.7805	-0.335441	-1.93718	0.0371	0.0934115	no
XLOC_004120	XLOC_004120	C2_04160W_B	Ca22chr2B_C_albicans_SC5314:875555-876413	Group1	Group3	OK	35.5148	28.1595	-0.334799	-1.85096	0.0471	0.111869	no
XLOC_008889	XLOC_008889	C5_03820C_B	Ca22chr5B_C_albicans_SC5314:840677-842972	Group1	Group3	OK	5.9484	4.72002	-0.333708	-1.2818	0.0962	0.191986	no
XLOC_008101	XLOC_008101	C5_04170W_A	Ca22chr5A_C_albicans_SC5314:928228-929836	Group1	Group3	OK	20.3937	16.1855	-0.333427	-1.72912	0.0351	0.0895208	no
XLOC_011971	XLOC_011971	CR_04030W_B	Ca22chrRB_C_albicans_SC5314:906612-910633	Group1	Group3	OK	2.43425	1.93228	-0.333176	-0.96593	0.19505	0.326306	no
XLOC_008789	XLOC_008789	OBPALPHA	Ca22chr5B_C_albicans_SC5314:399611-400901	Group1	Group3	OK	59.0984	46.9147	-0.333079	-1.87397	0.0272	0.0733159	no
XLOC_009830	XLOC_009830	C6_03660C_B	Ca22chr6B_C_albicans_SC5314:776849-778040	Group1	Group3	OK	6.5299	5.184	-0.332997	-1.14341	0.19135	0.32144	no
XLOC_006817	XLOC_006817	C4_06650W_A	Ca22chr4A_C_albicans_SC5314:1484244-1486263	Group1	Group3	OK	8.40616	6.67355	-0.332993	-1.36097	0.0817	0.169182	no
XLOC_003937	XLOC_003937	C2_00570W_B	Ca22chr2B_C_albicans_SC5314:90649-92429	Group1	Group3	OK	5.08386	4.03718	-0.332576	-1.16222	0.15535	0.274974	no
XLOC_006847	XLOC_006847	SEC10	Ca22chr4A_C_albicans_SC5314:1586082-1589635	Group1	Group3	OK	23.9902	19.0529	-0.332434	-1.29443	0.08835	0.179845	no
XLOC_001659	XLOC_001659	C1_05000W_B	Ca22chr1B_C_albicans_SC5314:1048328-1050293	Group1	Group3	OK	24.4679	19.4347	-0.332252	-1.83687	0.01745	0.0510609	no
XLOC_005828	XLOC_005828	C3_01670W_B	Ca22chr3B_C_albicans_SC5314:360575-361373	Group1	Group3	OK	64.095	50.9135	-0.332164	-2.27937	0.0255	0.0693959	no
XLOC_003257	XLOC_003257	GDH2	Ca22chr2A_C_albicans_SC5314:1608278-1611449	Group1	Group3	OK	4.38246	3.48127	-0.332126	-1.23752	0.0934	0.187783	no
XLOC_004926	XLOC_004926	C2_10010C_B	Ca22chr2B_C_albicans_SC5314:2049400-2050120	Group1	Group3	OK	33.3689	26.515	-0.331694	-1.82275	0.0751	0.158393	no
XLOC_007461	XLOC_007461	C4_05370W_B	Ca22chr4B_C_albicans_SC5314:1171052-1173842	Group1	Group3	OK	5.58816	4.44169	-0.331266	-1.30266	0.08875	0.180332	no
XLOC_000792	XLOC_000792	C1_01890C_A	Ca22chr1A_C_albicans_SC5314:389270-390800	Group1	Group3	OK	11.2742	8.96136	-0.331236	-1.41721	0.08745	0.17864	no
XLOC_009164	XLOC_009164	C6_03740W_A	Ca22chr6A_C_albicans_SC5314:808827-809445	Group1	Group3	OK	4.70048	3.73692	-0.330957	-0.735743	0.5106	0.639456	no
XLOC_000224	XLOC_000224	TCO89	Ca22chr1A_C_albicans_SC5314:1001616-1003743	Group1	Group3	OK	7.5618	6.01401	-0.330403	-1.33716	0.09215	0.185787	no
XLOC_001608	XLOC_001608	C1_03690W_B	Ca22chr1B_C_albicans_SC5314:765516-766569	Group1	Group3	OK	18.2517	14.5177	-0.330217	-1.54706	0.0836	0.172129	no
XLOC_000589	XLOC_000589	CDC6	Ca22chr1A_C_albicans_SC5314:2666902-2668348	Group1	Group3	OK	12.5589	9.98966	-0.330206	-1.43728	0.0857	0.175895	no
XLOC_000116	XLOC_000116	C1_02390W_A	Ca22chr1A_C_albicans_SC5314:499216-501709	Group1	Group3	OK	3.01639	2.39981	-0.329907	-1.04148	0.1721	0.297409	no
XLOC_005107	XLOC_005107	AIP2	Ca22chr3A_C_albicans_SC5314:641787-643371	Group1	Group3	OK	9.53398	7.58649	-0.329646	-1.34018	0.1023	0.201376	no
XLOC_005776	XLOC_005776	C3_00750W_B	Ca22chr3B_C_albicans_SC5314:140432-143018	Group1	Group3	OK	3.14864	2.50626	-0.329193	-1.07013	0.15745	0.277782	no
XLOC_004803	XLOC_004803	C2_07210C_B	Ca22chr2B_C_albicans_SC5314:1469108-1470350	Group1	Group3	OK	10.4013	8.28137	-0.328818	-1.35151	0.111	0.213646	no
XLOC_000825	XLOC_000825	C1_02490C_A	Ca22chr1A_C_albicans_SC5314:524840-526862	Group1	Group3	OK	1.97658	1.57431	-0.328288	-0.757041	0.3268	0.471479	no
XLOC_001494	XLOC_001494	C1_01270W_B	Ca22chr1B_C_albicans_SC5314:253169-254453	Group1	Group3	OK	13.718	10.9267	-0.328212	-1.4161	0.091	0.184155	no
XLOC_012443	XLOC_012443	CR_03140C_B	Ca22chrRB_C_albicans_SC5314:710119-710920	Group1	Group3	OK	6.1447	4.89508	-0.328012	-0.941112	0.32815	0.472862	no
XLOC_001983	XLOC_001983	C1_11660W_B	Ca22chr1B_C_albicans_SC5314:2555755-2557462	Group1	Group3	OK	34.421	27.4273	-0.327674	-1.8056	0.02315	0.0643485	no
XLOC_009024	XLOC_009024	C6_00920W_A	Ca22chr6A_C_albicans_SC5314:182689-183145	Group1	Group3	OK	125.32	99.8749	-0.327424	-2.90027	0.03495	0.0893839	no
XLOC_003255	XLOC_003255	APM4	Ca22chr2A_C_albicans_SC5314:1602502-1603915	Group1	Group3	OK	4.48361	3.57341	-0.327358	-0.982111	0.23365	0.370373	no
XLOC_004329	XLOC_004329	C2_08240W_B	Ca22chr2B_C_albicans_SC5314:1665681-1669308	Group1	Group3	OK	7.72675	6.15832	-0.327326	-1.53513	0.041	0.100961	no
XLOC_008742	XLOC_008742	C5_00830C_B	Ca22chr5B_C_albicans_SC5314:195368-196613	Group1	Group3	OK	48.0644	38.3228	-0.326768	-1.89338	0.0239	0.0659254	no
XLOC_007215	XLOC_007215	TLO10	Ca22chr4A_C_albicans_SC5314:1597158-1597812	Group1	Group3	OK	25.4768	20.3141	-0.326707	-1.69206	0.1056	0.20569	no
XLOC_007863	XLOC_007863	C4_06230C_B	Ca22chr4B_C_albicans_SC5314:1389406-1391494	Group1	Group3	OK	11.7992	9.4106	-0.326326	-1.49336	0.0542	0.123929	no
XLOC_005445	XLOC_005445	C3_01900C_A	Ca22chr3A_C_albicans_SC5314:418350-420147	Group1	Group3	OK	6.52515	5.20448	-0.326256	-1.2723	0.11675	0.221463	no
XLOC_005043	XLOC_005043	C3_01570W_A	Ca22chr3A_C_albicans_SC5314:345321-347031	Group1	Group3	OK	6.58623	5.25323	-0.326249	-1.22611	0.11805	0.222793	no
XLOC_003586	XLOC_003586	C2_03900C_A	Ca22chr2A_C_albicans_SC5314:813427-815788	Group1	Group3	OK	16.6695	13.2963	-0.326189	-1.69888	0.02545	0.069347	no
XLOC_010952	XLOC_010952	FUM11	Ca22chrRA_C_albicans_SC5314:997808-999619	Group1	Group3	OK	22.0895	17.6201	-0.326136	-1.64417	0.0483	0.114135	no
XLOC_011937	XLOC_011937	CR_03330W_B	Ca22chrRB_C_albicans_SC5314:744020-745094	Group1	Group3	OK	6.52803	5.20784	-0.325962	-1.05115	0.22325	0.359146	no
XLOC_003280	XLOC_003280	C2_08330W_A	Ca22chr2A_C_albicans_SC5314:1681558-1682557	Group1	Group3	OK	5.83631	4.65737	-0.325541	-0.969466	0.2611	0.401332	no
XLOC_005449	XLOC_005449	C3_01950C_A	Ca22chr3A_C_albicans_SC5314:428435-429026	Group1	Group3	OK	51.9974	41.4948	-0.325508	-2.06734	0.06555	0.142317	no
XLOC_003787	XLOC_003787	C2_08160C_A	Ca22chr2A_C_albicans_SC5314:1654998-1655677	Group1	Group3	OK	464.143	370.562	-0.324856	-2.50726	0.0407	0.100489	no
XLOC_012013	XLOC_012013	CR_04940W_B	Ca22chrRB_C_albicans_SC5314:1068705-1069782	Group1	Group3	OK	24.992	19.9565	-0.32461	-1.70381	0.05785	0.129853	no
XLOC_002363	XLOC_002363	C1_04520C_B	Ca22chr1B_C_albicans_SC5314:932793-933871	Group1	Group3	OK	38.9199	31.0791	-0.32456	-1.87611	0.03345	0.0862267	no
XLOC_009471	XLOC_009471	C6_00920W_B	Ca22chr6B_C_albicans_SC5314:182677-183133	Group1	Group3	OK	149.485	119.379	-0.32446	-3.02697	0.0284	0.0758891	no
XLOC_003596	XLOC_003596	DCK2	Ca22chr2A_C_albicans_SC5314:841308-846615	Group1	Group3	OK	2.73691	2.18569	-0.324459	-1.20314	0.0992	0.196345	no
XLOC_008975	XLOC_008975	C5_05410C_B	Ca22chr5B_C_albicans_SC5314:1169581-1171351	Group1	Group3	OK	111.366	88.9377	-0.324437	-1.66801	0.03825	0.0956029	no
XLOC_000066	XLOC_000066	CTA9	Ca22chr1A_C_albicans_SC5314:253157-254441	Group1	Group3	OK	13.7796	11.0068	-0.324133	-1.40494	0.08695	0.177898	no
XLOC_007276	XLOC_007276	C4_01250W_B	Ca22chr4B_C_albicans_SC5314:250940-251555	Group1	Group3	OK	21.7	17.3341	-0.324079	-1.58621	0.14155	0.256559	no
XLOC_009301	XLOC_009301	GPD2	Ca22chr6A_C_albicans_SC5314:411488-412604	Group1	Group3	OK	33.0552	26.4153	-0.323502	-1.8117	0.03795	0.0951093	no
XLOC_002516	XLOC_002516	C1_07520C_B	Ca22chr1B_C_albicans_SC5314:1626236-1629095	Group1	Group3	OK	17.8536	14.2692	-0.323315	-1.77456	0.01805	0.0524386	no
XLOC_007580	XLOC_007580	C4_00620C_B	Ca22chr4B_C_albicans_SC5314:108416-108926	Group1	Group3	OK	7.9754	6.37425	-0.3233	-0.958261	0.445	0.583159	no
XLOC_012518	XLOC_012518	CR_04570C_B	Ca22chrRB_C_albicans_SC5314:1002104-1003178	Group1	Group3	OK	86.2912	68.9674	-0.323298	-1.74254	0.0418	0.102195	no
XLOC_009325	XLOC_009325	C6_02540C_A	Ca22chr6A_C_albicans_SC5314:522594-523275	Group1	Group3	OK	3.5819	2.8635	-0.322945	-0.643253	0.5184	0.646855	no
XLOC_003071	XLOC_003071	VPS36	Ca22chr2A_C_albicans_SC5314:890701-892699	Group1	Group3	OK	9.65942	7.72221	-0.322923	-1.38827	0.07765	0.16303	no
XLOC_007489	XLOC_007489	C4_06030W_B	Ca22chr4B_C_albicans_SC5314:1338072-1338744	Group1	Group3	OK	141.371	113.025	-0.322845	-2.93066	0.03105	0.0813966	no
XLOC_001229	XLOC_001229	C1_10420C_A	Ca22chr1A_C_albicans_SC5314:2305151-2307086	Group1	Group3	OK	16.5127	13.2024	-0.322774	-1.64216	0.04095	0.100876	no
XLOC_006531	XLOC_006531	C4_00260W_A	Ca22chr4A_C_albicans_SC5314:36909-39081	Group1	Group3	OK	7.46805	5.97217	-0.322476	-1.30171	0.0955	0.190882	no
XLOC_008807	XLOC_008807	C5_02140C_B	Ca22chr5B_C_albicans_SC5314:477320-477872	Group1	Group3	OK	51.1864	40.9468	-0.32201	-2.04599	0.08025	0.167138	no
XLOC_000303	XLOC_000303	C1_06500W_A	Ca22chr1A_C_albicans_SC5314:1380390-1381107	Group1	Group3	OK	50.5009	40.3985	-0.322007	-1.99664	0.0443	0.107298	no
XLOC_003008	XLOC_003008	SHE9	Ca22chr2A_C_albicans_SC5314:615025-616600	Group1	Group3	OK	9.16826	7.33503	-0.321844	-1.28355	0.10675	0.207433	no
XLOC_001128	XLOC_001128	OLE1	Ca22chr1A_C_albicans_SC5314:1834254-1835715	Group1	Group3	OK	1371.28	1097.44	-0.321383	-1.07373	0.1965	0.328056	no
XLOC_005171	XLOC_005171	C3_04360W_A	Ca22chr3A_C_albicans_SC5314:905117-907424	Group1	Group3	OK	2.46924	1.97631	-0.321252	-0.892221	0.25435	0.393207	no
XLOC_009436	XLOC_009436	C6_00160W_B	Ca22chr6B_C_albicans_SC5314:18356-20662	Group1	Group3	OK	114.913	92.0234	-0.320472	-3.28186	0.1139	0.21768	no
XLOC_011363	XLOC_011363	CR_02300C_A	Ca22chrRA_C_albicans_SC5314:512523-514905	Group1	Group3	OK	6.25606	5.01017	-0.320396	-1.2515	0.1058	0.206018	no
XLOC_008815	XLOC_008815	C5_02300C_B	Ca22chr5B_C_albicans_SC5314:509698-511420	Group1	Group3	OK	63.9671	51.2555	-0.319625	-1.62348	0.04525	0.10907	no
XLOC_011481	XLOC_011481	UGP1	Ca22chrRA_C_albicans_SC5314:1016384-1018027	Group1	Group3	OK	16.8685	13.5213	-0.319096	-1.53884	0.06115	0.135712	no
XLOC_003276	XLOC_003276	ORF298	Ca22chr2A_C_albicans_SC5314:1665657-1669284	Group1	Group3	OK	12.509	10.0269	-0.319093	-1.70371	0.0225	0.0628645	no
XLOC_007066	XLOC_007066	FZO1	Ca22chr4A_C_albicans_SC5314:910695-913320	Group1	Group3	OK	6.95934	5.57855	-0.31906	-1.31831	0.08845	0.179891	no
XLOC_004688	XLOC_004688	C2_04960C_B	Ca22chr2B_C_albicans_SC5314:1034754-1035183	Group1	Group3	OK	37.0777	29.7254	-0.318854	-2.01087	0.1632	0.285677	no
XLOC_007466	XLOC_007466	C4_05600W_B	Ca22chr4B_C_albicans_SC5314:1230593-1233422	Group1	Group3	OK	6.44784	5.16945	-0.318804	-1.30822	0.0832	0.171577	no
XLOC_009084	XLOC_009084	CHC1	Ca22chr6A_C_albicans_SC5314:437977-442957	Group1	Group3	OK	11.6785	9.36518	-0.318481	-1.54318	0.03255	0.0844091	no
XLOC_002559	XLOC_002559	C1_08410C_B	Ca22chr1B_C_albicans_SC5314:1850384-1851320	Group1	Group3	OK	12.5334	10.0526	-0.318204	-1.34348	0.1435	0.25865	no
XLOC_003938	XLOC_003938	C2_00590W_B	Ca22chr2B_C_albicans_SC5314:95124-96705	Group1	Group3	OK	5.89017	4.72504	-0.317983	-1.14798	0.15985	0.280872	no
XLOC_011492	XLOC_011492	CR_04850C_A,CR_04860C_A	Ca22chrRA_C_albicans_SC5314:1051305-1053439	Group1	Group3	OK	8.73809	7.01075	-0.31775	-1.06137	0.2097	0.343993	no
XLOC_008796	XLOC_008796	C5_01920C_B	Ca22chr5B_C_albicans_SC5314:430944-432318	Group1	Group3	OK	5.35731	4.29866	-0.317623	-1.03819	0.2105	0.345044	no
XLOC_012154	XLOC_012154	CR_07890W_B	Ca22chrRB_C_albicans_SC5314:1722891-1724556	Group1	Group3	OK	254.794	204.523	-0.317063	-1.54657	0.06435	0.140557	no
XLOC_000416	XLOC_000416	PFK26	Ca22chr1A_C_albicans_SC5314:1948141-1951585	Group1	Group3	OK	15.0646	12.0926	-0.317043	-1.61486	0.02925	0.077491	no
XLOC_002570	XLOC_002570	C1_08590C_B	Ca22chr1B_C_albicans_SC5314:1880561-1882052	Group1	Group3	OK	81.3915	65.3399	-0.316914	-1.62979	0.04615	0.110418	no
XLOC_000564	XLOC_000564	CAS1	Ca22chr1A_C_albicans_SC5314:2585500-2587936	Group1	Group3	OK	4.1073	3.29784	-0.316668	-1.09937	0.1456	0.262072	no
XLOC_004078	XLOC_004078	C2_03340W_B	Ca22chr2B_C_albicans_SC5314:692981-695071	Group1	Group3	OK	9.19829	7.38685	-0.316405	-1.35776	0.08755	0.178788	no
XLOC_003604	XLOC_003604	UGA1	Ca22chr2A_C_albicans_SC5314:878552-879968	Group1	Group3	OK	3.51517	2.8234	-0.316162	-0.856235	0.3065	0.451479	no
XLOC_000248	XLOC_000248	KOG1	Ca22chr1A_C_albicans_SC5314:1143980-1148279	Group1	Group3	OK	3.54823	2.85008	-0.316098	-1.20432	0.1028	0.202176	no
XLOC_011904	XLOC_011904	CR_02540W_B	Ca22chrRB_C_albicans_SC5314:566019-568686	Group1	Group3	OK	38.2958	30.7643	-0.315929	-1.50395	0.0461	0.110418	no
XLOC_005934	XLOC_005934	C3_04100W_B	Ca22chr3B_C_albicans_SC5314:858670-859150	Group1	Group3	OK	4.40908	3.54358	-0.315267	-0.617384	0.6492	0.757925	no
XLOC_006936	XLOC_006936	C4_01780C_A	Ca22chr4A_C_albicans_SC5314:349989-350946	Group1	Group3	OK	17.4754	14.0565	-0.314087	-1.37559	0.11185	0.214773	no
XLOC_004788	XLOC_004788	C2_06870C_B	Ca22chr2B_C_albicans_SC5314:1412542-1413139	Group1	Group3	OK	10.9342	8.79564	-0.313992	-1.11614	0.3218	0.466995	no
XLOC_012512	XLOC_012512	CR_04460C_B	Ca22chrRB_C_albicans_SC5314:986770-987568	Group1	Group3	OK	10.7017	8.60865	-0.313977	-1.19949	0.21965	0.35476	no
XLOC_010618	XLOC_010618	C7_02890C_B	Ca22chr7B_C_albicans_SC5314:624675-627309	Group1	Group3	OK	7.84603	6.31151	-0.313977	-1.36024	0.07485	0.158071	no
XLOC_008442	XLOC_008442	ILV3	Ca22chr5A_C_albicans_SC5314:1169456-1171226	Group1	Group3	OK	109.983	88.4825	-0.313818	-1.6099	0.04705	0.111791	no
XLOC_011461	XLOC_011461	CR_04280C_A	Ca22chrRA_C_albicans_SC5314:955595-957281	Group1	Group3	OK	7.83873	6.30995	-0.312991	-1.2345	0.1223	0.229017	no
XLOC_000603	XLOC_000603	GSG1	Ca22chr1A_C_albicans_SC5314:2734095-2736375	Group1	Group3	OK	2.04134	1.64349	-0.312751	-0.779206	0.30765	0.45225	no
XLOC_003765	XLOC_003765	C2_07610C_A	Ca22chr2A_C_albicans_SC5314:1552099-1554259	Group1	Group3	OK	21.4183	17.2455	-0.312628	-1.71361	0.02855	0.0761959	no
XLOC_007864	XLOC_007864	C4_06250C_B	Ca22chr4B_C_albicans_SC5314:1393178-1395551	Group1	Group3	OK	11.8182	9.51678	-0.312462	-1.50032	0.0539	0.123461	no
XLOC_009224	XLOC_009224	C6_00430C_A	Ca22chr6A_C_albicans_SC5314:74581-76120	Group1	Group3	OK	4.22517	3.40245	-0.312438	-0.948603	0.2478	0.386114	no
XLOC_002659	XLOC_002659	C1_10550C_B	Ca22chr1B_C_albicans_SC5314:2332820-2335661	Group1	Group3	OK	2.32466	1.87227	-0.312227	-0.924961	0.22565	0.361931	no
XLOC_004570	XLOC_004570	C2_02250C_B	Ca22chr2B_C_albicans_SC5314:451412-452714	Group1	Group3	OK	12.3551	9.95532	-0.311565	-1.32583	0.1149	0.219204	no
XLOC_004909	XLOC_004909	C2_09670C_B	Ca22chr2B_C_albicans_SC5314:1978280-1979165	Group1	Group3	OK	31.4343	25.3295	-0.31152	-1.68304	0.07225	0.153679	no
XLOC_005097	XLOC_005097	TFC4	Ca22chr3A_C_albicans_SC5314:612044-615218	Group1	Group3	OK	5.25964	4.23835	-0.311462	-1.22435	0.09735	0.193627	no
XLOC_000362	XLOC_000362	C1_07780W_A	Ca22chr1A_C_albicans_SC5314:1696625-1699202	Group1	Group3	OK	17.7063	14.2727	-0.311005	-1.65966	0.027	0.0728978	no
XLOC_001212	XLOC_001212	C1_10140C_A	Ca22chr1A_C_albicans_SC5314:2217840-2220072	Group1	Group3	OK	4.62793	3.73138	-0.31066	-1.13006	0.14675	0.263485	no
XLOC_004185	XLOC_004185	C2_05470W_B	Ca22chr2B_C_albicans_SC5314:1120501-1121422	Group1	Group3	OK	17.0689	13.7647	-0.310395	-1.41834	0.1259	0.23434	no
XLOC_003305	XLOC_003305	C2_08830W_A	Ca22chr2A_C_albicans_SC5314:1793218-1794115	Group1	Group3	OK	11.2381	9.06293	-0.310349	-1.28	0.18315	0.311376	no
XLOC_003261	XLOC_003261	C2_07980W_A	Ca22chr2A_C_albicans_SC5314:1620413-1621292	Group1	Group3	OK	13.5508	10.9297	-0.310116	-1.34094	0.15815	0.278639	no
XLOC_012496	XLOC_012496	CR_04130C_B	Ca22chrRB_C_albicans_SC5314:926558-927896	Group1	Group3	OK	4.66369	3.76171	-0.310085	-0.921546	0.2502	0.388642	no
XLOC_012623	XLOC_012623	CR_06750C_B	Ca22chrRB_C_albicans_SC5314:1450192-1450960	Group1	Group3	OK	35.0114	28.2433	-0.309912	-1.71136	0.07545	0.158976	no
XLOC_003818	XLOC_003818	C2_08850C_A	Ca22chr2A_C_albicans_SC5314:1795172-1796258	Group1	Group3	OK	27.9126	22.5231	-0.309509	-1.65553	0.05605	0.126909	no
XLOC_008538	XLOC_008538	C5_02040W_B	Ca22chr5B_C_albicans_SC5314:456533-457919	Group1	Group3	OK	19.7258	15.9214	-0.309113	-1.55947	0.06555	0.142317	no
XLOC_002994	XLOC_002994	LHS1	Ca22chr2A_C_albicans_SC5314:550316-553115	Group1	Group3	OK	16.4211	13.2565	-0.30885	-1.64071	0.0287	0.0764079	no
XLOC_008282	XLOC_008282	RET2	Ca22chr5A_C_albicans_SC5314:509605-511327	Group1	Group3	OK	49.0378	39.5919	-0.308687	-1.55622	0.0528	0.121498	no
XLOC_011103	XLOC_011103	HGT14	Ca22chrRA_C_albicans_SC5314:1677338-1679117	Group1	Group3	OK	2.05989	1.66318	-0.308627	-0.697857	0.3859	0.527416	no
XLOC_000978	XLOC_000978	PRD1	Ca22chr1A_C_albicans_SC5314:1113319-1115428	Group1	Group3	OK	9.71824	7.84756	-0.30845	-1.34309	0.086	0.176399	no
XLOC_011088	XLOC_011088	ACE2	Ca22chrRA_C_albicans_SC5314:1611766-1614118	Group1	Group3	OK	3.61359	2.91844	-0.308235	-1.05286	0.1844	0.313003	no
XLOC_001755	XLOC_001755	C1_06930W_B	Ca22chr1B_C_albicans_SC5314:1475668-1479466	Group1	Group3	OK	3.00836	2.42969	-0.308203	-1.13001	0.13075	0.241843	no
XLOC_008540	XLOC_008540	C5_02060W_B	Ca22chr5B_C_albicans_SC5314:463478-464465	Group1	Group3	OK	5.00703	4.044	-0.308169	-0.849348	0.3315	0.476527	no
XLOC_008794	XLOC_008794	C5_01880C_B	Ca22chr5B_C_albicans_SC5314:427298-427946	Group1	Group3	OK	8.23868	6.65411	-0.308167	-0.966267	0.3474	0.490909	no
XLOC_004286	XLOC_004286	C2_07540W_B	Ca22chr2B_C_albicans_SC5314:1537742-1538075	Group1	Group3	OK	72.9065	58.8906	-0.308011	-2.85899	0.1586	0.279205	no
XLOC_006680	XLOC_006680	C4_03560W_A	Ca22chr4A_C_albicans_SC5314:758440-760756	Group1	Group3	OK	4.25432	3.43676	-0.307881	-1.08021	0.1523	0.270978	no
XLOC_008579	XLOC_008579	C5_02920W_B	Ca22chr5B_C_albicans_SC5314:648613-649804	Group1	Group3	OK	5.73634	4.63405	-0.307855	-0.974142	0.25065	0.389154	no
XLOC_004916	XLOC_004916	C2_09810C_B	Ca22chr2B_C_albicans_SC5314:2002979-2004284	Group1	Group3	OK	6.553	5.29383	-0.307842	-1.09917	0.2008	0.333513	no
XLOC_006790	XLOC_006790	CMD1	Ca22chr4A_C_albicans_SC5314:1338042-1338714	Group1	Group3	OK	108.79	87.9117	-0.307419	-2.59172	0.0548	0.124993	no
XLOC_008237	XLOC_008237	C5_01490C_A	Ca22chr5A_C_albicans_SC5314:330985-332797	Group1	Group3	OK	7.59393	6.13758	-0.307175	-1.18848	0.13435	0.246885	no
XLOC_008633	XLOC_008633	C5_04110W_B	Ca22chr5B_C_albicans_SC5314:916963-918484	Group1	Group3	OK	41.9445	33.9012	-0.307144	-1.79397	0.03405	0.0873919	no
XLOC_012588	XLOC_012588	CR_05970C_B	Ca22chrRB_C_albicans_SC5314:1249819-1251154	Group1	Group3	OK	9.32133	7.53446	-0.307032	-1.24955	0.1429	0.25807	no
XLOC_008222	XLOC_008222	GDS1	Ca22chr5A_C_albicans_SC5314:229536-231060	Group1	Group3	OK	15.3972	12.4496	-0.306569	-1.43376	0.07965	0.166102	no
XLOC_002927	XLOC_002927	C2_01390W_A	Ca22chr2A_C_albicans_SC5314:243990-245559	Group1	Group3	OK	9.68404	7.83044	-0.306517	-1.27219	0.11915	0.224412	no
XLOC_004072	XLOC_004072	C2_03260W_B	Ca22chr2B_C_albicans_SC5314:674271-674973	Group1	Group3	OK	21.615	17.478	-0.306495	-1.494	0.14285	0.258052	no
XLOC_004433	XLOC_004433	C2_10290W_B	Ca22chr2B_C_albicans_SC5314:2120767-2122401	Group1	Group3	OK	64.128	51.8632	-0.306242	-2.01205	0.0336	0.0865446	no
XLOC_011421	XLOC_011421	VTC3	Ca22chrRA_C_albicans_SC5314:796560-798915	Group1	Group3	OK	10.7585	8.70229	-0.306005	-1.42063	0.0653	0.142107	no
XLOC_007976	XLOC_007976	C5_01350W_A	Ca22chr5A_C_albicans_SC5314:299564-301415	Group1	Group3	OK	8.73529	7.06594	-0.305973	-1.2503	0.11655	0.221377	no
XLOC_009853	XLOC_009853	C6_04140C_B	Ca22chr6B_C_albicans_SC5314:907941-910107	Group1	Group3	OK	14.9472	12.0942	-0.30557	-1.55134	0.04975	0.116914	no
XLOC_000859	XLOC_000859	CDC12	Ca22chr1A_C_albicans_SC5314:672482-673838	Group1	Group3	OK	29.7632	24.0831	-0.305509	-1.67199	0.04785	0.113278	no
XLOC_000954	XLOC_000954	C1_04910C_A	Ca22chr1A_C_albicans_SC5314:1020125-1021085	Group1	Group3	OK	27.71	22.4228	-0.305437	-1.60581	0.0765	0.16098	no
XLOC_009200	XLOC_009200	NAG6	Ca22chr6A_C_albicans_SC5314:1016756-1019129	Group1	Group3	OK	25.2884	20.4656	-0.305277	-1.56397	0.0405	0.10011	no
XLOC_010224	XLOC_010224	PDI1	Ca22chr7A_C_albicans_SC5314:705588-707268	Group1	Group3	OK	184.934	149.707	-0.304871	-1.47345	0.0597	0.133086	no
XLOC_009114	XLOC_009114	C6_02760W_A	Ca22chr6A_C_albicans_SC5314:569268-569946	Group1	Group3	OK	3.00177	2.43033	-0.304662	-0.528913	0.5941	0.712437	no
XLOC_009470	XLOC_009470	C6_00890W_B	Ca22chr6B_C_albicans_SC5314:174598-176863	Group1	Group3	OK	2.84365	2.30326	-0.304066	-0.904377	0.25185	0.390458	no
XLOC_004943	XLOC_004943	C2_10360C_B	Ca22chr2B_C_albicans_SC5314:2137237-2138260	Group1	Group3	OK	9.74568	7.89404	-0.303999	-1.19567	0.18445	0.313006	no
XLOC_007578	XLOC_007578	C4_00590C_B	Ca22chr4B_C_albicans_SC5314:101592-103602	Group1	Group3	OK	28.3189	22.9412	-0.303821	-1.64681	0.0379	0.0950573	no
XLOC_004119	XLOC_004119	C2_04140W_B	Ca22chr2B_C_albicans_SC5314:872961-874650	Group1	Group3	OK	65.2222	52.839	-0.303762	-1.52927	0.0584	0.130861	no
XLOC_004818	XLOC_004818	C2_07610C_B	Ca22chr2B_C_albicans_SC5314:1552122-1554282	Group1	Group3	OK	17.3001	14.0179	-0.303514	-1.57731	0.04245	0.103318	no
XLOC_011610	XLOC_011610	CR_07340C_A	Ca22chrRA_C_albicans_SC5314:1595676-1596750	Group1	Group3	OK	5.88151	4.7662	-0.303347	-0.947368	0.27935	0.422702	no
XLOC_012687	XLOC_012687	CR_08050C_B	Ca22chrRB_C_albicans_SC5314:1756378-1757278	Group1	Group3	OK	34.2474	27.7587	-0.303053	-1.71333	0.06955	0.149206	no
XLOC_008891	XLOC_008891	C5_03870C_B	Ca22chr5B_C_albicans_SC5314:847145-847754	Group1	Group3	OK	7.43356	6.02681	-0.30266	-0.889928	0.4114	0.551316	no
XLOC_008401	XLOC_008401	C5_04620C_A	Ca22chr5A_C_albicans_SC5314:1003655-1004540	Group1	Group3	OK	5.41854	4.39406	-0.302351	-0.839488	0.3554	0.499498	no
XLOC_010208	XLOC_010208	PMT1	Ca22chr7A_C_albicans_SC5314:624650-627284	Group1	Group3	OK	8.57015	6.95442	-0.301391	-1.344	0.0785	0.164336	no
XLOC_009834	XLOC_009834	C6_03760C_B	Ca22chr6B_C_albicans_SC5314:810579-811992	Group1	Group3	OK	58.373	47.3726	-0.30125	-1.54527	0.0594	0.132508	no
XLOC_009489	XLOC_009489	C6_01300W_B	Ca22chr6B_C_albicans_SC5314:251595-252837	Group1	Group3	OK	25.1201	20.3873	-0.301173	-1.56894	0.0617	0.1367	no
XLOC_012104	XLOC_012104	CR_06940W_B	Ca22chrRB_C_albicans_SC5314:1487169-1489212	Group1	Group3	OK	5.60046	4.54579	-0.301015	-1.10941	0.14615	0.262698	no
XLOC_002938	XLOC_002938	COX13	Ca22chr2A_C_albicans_SC5314:284194-284599	Group1	Group3	OK	187.728	152.377	-0.301004	-3.12598	0.03845	0.0960289	no
XLOC_004201	XLOC_004201	C2_05770W_B	Ca22chr2B_C_albicans_SC5314:1178213-1179652	Group1	Group3	OK	2.60062	2.11117	-0.300817	-0.675757	0.41595	0.556036	no
XLOC_005420	XLOC_005420	C3_01440C_A	Ca22chr3A_C_albicans_SC5314:307531-307839	Group1	Group3	OK	6.3083	5.12247	-0.300411	-0.754643	0.7924	0.867009	no
XLOC_009443	XLOC_009443	C6_00280W_B	Ca22chr6B_C_albicans_SC5314:32525-35087	Group1	Group3	OK	22.7014	18.4355	-0.300299	-1.6027	0.0376	0.0944507	no
XLOC_007394	XLOC_007394	C4_03890W_B	Ca22chr4B_C_albicans_SC5314:826116-828384	Group1	Group3	OK	2.65667	2.15797	-0.299949	-0.864895	0.27705	0.420396	no
XLOC_000855	XLOC_000855	COQ4	Ca22chr1A_C_albicans_SC5314:657571-658543	Group1	Group3	OK	17.3898	14.1359	-0.298877	-1.35228	0.1352	0.24772	no
XLOC_010826	XLOC_010826	CR_01820W_A	Ca22chrRA_C_albicans_SC5314:410662-413719	Group1	Group3	OK	13.5557	11.0238	-0.29827	-1.53612	0.03625	0.0917693	no
XLOC_003861	XLOC_003861	C2_09780C_A	Ca22chr2A_C_albicans_SC5314:1998132-1998852	Group1	Group3	OK	139.198	113.206	-0.298182	-1.88295	0.0644	0.140619	no
XLOC_002750	XLOC_002750	C1_12410C_B	Ca22chr1B_C_albicans_SC5314:2700234-2703066	Group1	Group3	OK	5.34869	4.35158	-0.297646	-1.15888	0.12435	0.232454	no
XLOC_000831	XLOC_000831	EXG2	Ca22chr1A_C_albicans_SC5314:550936-552376	Group1	Group3	OK	5.2835	4.29876	-0.297575	-0.989284	0.22805	0.364431	no
XLOC_003106	XLOC_003106	C2_04830W_A	Ca22chr2A_C_albicans_SC5314:1010656-1011961	Group1	Group3	OK	6.39681	5.20518	-0.297405	-1.04913	0.21305	0.347819	no
XLOC_006695	XLOC_006695	PTP2	Ca22chr4A_C_albicans_SC5314:826095-828363	Group1	Group3	OK	2.62841	2.13897	-0.297274	-0.857835	0.28635	0.430287	no
XLOC_000186	XLOC_000186	C1_03840W_A	Ca22chr1A_C_albicans_SC5314:804197-804467	Group1	Group3	OK	17.0874	13.9084	-0.296976	-1.26068	0.65895	0.766572	no
XLOC_012686	XLOC_012686	CR_08030C_B	Ca22chrRB_C_albicans_SC5314:1752531-1754853	Group1	Group3	OK	14.5218	11.8237	-0.296544	-1.49451	0.0511	0.118722	no
XLOC_007914	XLOC_007914	C4_07250C_B	Ca22chr4B_C_albicans_SC5314:1597202-1597865	Group1	Group3	OK	9.737	7.92812	-0.296498	-1.02621	0.33465	0.479361	no
XLOC_000568	XLOC_000568	C1_11860W_A	Ca22chr1A_C_albicans_SC5314:2595220-2598883	Group1	Group3	OK	21.0432	17.1357	-0.29635	-1.36344	0.0631	0.138995	no
XLOC_010824	XLOC_010824	MCI4	Ca22chrRA_C_albicans_SC5314:396470-396890	Group1	Group3	OK	125.5	102.226	-0.295922	-2.68762	0.0641	0.140294	no
XLOC_002749	XLOC_002749	C1_12400C_B	Ca22chr1B_C_albicans_SC5314:2699604-2699982	Group1	Group3	OK	14.0407	11.4422	-0.295247	-1.15409	0.48085	0.612471	no
XLOC_001600	XLOC_001600	C1_03500W_B	Ca22chr1B_C_albicans_SC5314:738272-738896	Group1	Group3	OK	120.7	98.3748	-0.295065	-2.32954	0.03405	0.0873919	no
XLOC_006259	XLOC_006259	C3_02540C_B	Ca22chr3B_C_albicans_SC5314:552321-553359	Group1	Group3	OK	8.77247	7.15053	-0.294934	-1.10146	0.20825	0.342219	no
XLOC_010909	XLOC_010909	CR_03530W_A	Ca22chrRA_C_albicans_SC5314:784374-786078	Group1	Group3	OK	77.887	63.4929	-0.294789	-1.50063	0.0609	0.135296	no
XLOC_008003	XLOC_008003	C5_02040W_A	Ca22chr5A_C_albicans_SC5314:456435-457821	Group1	Group3	OK	21.1968	17.2847	-0.29435	-1.51983	0.0704	0.150384	no
XLOC_010885	XLOC_010885	CR_03120W_A	Ca22chrRA_C_albicans_SC5314:708143-709112	Group1	Group3	OK	17.8093	14.5233	-0.294255	-1.32359	0.1357	0.248312	no
XLOC_009616	XLOC_009616	C6_03920W_B	Ca22chr6B_C_albicans_SC5314:849726-850737	Group1	Group3	OK	22.2534	18.1517	-0.293923	-1.44466	0.1052	0.205281	no
XLOC_010583	XLOC_010583	C7_01940C_B	Ca22chr7B_C_albicans_SC5314:413295-416613	Group1	Group3	OK	3.02815	2.4702	-0.293812	-1.04334	0.1648	0.287548	no
XLOC_012113	XLOC_012113	CR_07100W_B	Ca22chrRB_C_albicans_SC5314:1547834-1550270	Group1	Group3	OK	21.9898	17.9413	-0.29355	-1.66675	0.03325	0.0857792	no
XLOC_012592	XLOC_012592	CR_06110C_B	Ca22chrRB_C_albicans_SC5314:1302350-1304906	Group1	Group3	OK	7.27973	5.94004	-0.293412	-1.24225	0.11095	0.213613	no
XLOC_011648	XLOC_011648	DCP2	Ca22chrRA_C_albicans_SC5314:1767217-1769941	Group1	Group3	OK	9.91373	8.09443	-0.292499	-1.37014	0.0675	0.145917	no
XLOC_011406	XLOC_011406	CR_03240C_A	Ca22chrRA_C_albicans_SC5314:726434-728183	Group1	Group3	OK	5.92988	4.84244	-0.292269	-1.04198	0.17545	0.301913	no
XLOC_002219	XLOC_002219	C1_01880C_B	Ca22chr1B_C_albicans_SC5314:386607-388935	Group1	Group3	OK	8.00408	6.53686	-0.292137	-1.22874	0.1177	0.222585	no
XLOC_002567	XLOC_002567	C1_08550C_B	Ca22chr1B_C_albicans_SC5314:1871379-1872117	Group1	Group3	OK	36.1738	29.5501	-0.29178	-1.63137	0.10055	0.198714	no
XLOC_006882	XLOC_006882	SEC72	Ca22chr4A_C_albicans_SC5314:109387-110002	Group1	Group3	OK	4.33901	3.54486	-0.291637	-0.610526	0.55405	0.677671	no
XLOC_007165	XLOC_007165	SEC3	Ca22chr4A_C_albicans_SC5314:1393149-1395522	Group1	Group3	OK	14.3211	11.7026	-0.291312	-1.47943	0.0569	0.128297	no
XLOC_003268	XLOC_003268	C2_08100W_A	Ca22chr2A_C_albicans_SC5314:1642750-1643854	Group1	Group3	OK	36.79	30.0638	-0.291287	-1.69018	0.0493	0.116076	no
XLOC_002520	XLOC_002520	C1_07590C_B	Ca22chr1B_C_albicans_SC5314:1642017-1645146	Group1	Group3	OK	5.39648	4.41153	-0.290741	-1.16775	0.1245	0.232667	no
XLOC_006185	XLOC_006185	C3_01210C_B	Ca22chr3B_C_albicans_SC5314:257564-258574	Group1	Group3	OK	13.216	10.8058	-0.290484	-1.25835	0.16895	0.293685	no
XLOC_004052	XLOC_004052	C2_02870W_B	Ca22chr2B_C_albicans_SC5314:574343-574998	Group1	Group3	OK	20.8984	17.0904	-0.290202	-1.41463	0.2142	0.348908	no
XLOC_000617	XLOC_000617	RBK1	Ca22chr1A_C_albicans_SC5314:2785528-2786701	Group1	Group3	OK	21.9392	17.9447	-0.289951	-1.46216	0.0872	0.178241	no
XLOC_001878	XLOC_001878	C1_09530W_B	Ca22chr1B_C_albicans_SC5314:2096619-2097540	Group1	Group3	OK	5.47436	4.47766	-0.289946	-0.819769	0.36175	0.504276	no
XLOC_001844	XLOC_001844	C1_08950W_B	Ca22chr1B_C_albicans_SC5314:1948173-1951614	Group1	Group3	OK	13.9574	11.4174	-0.289801	-1.54584	0.0364	0.0920773	no
XLOC_001758	XLOC_001758	C1_07010W_B	Ca22chr1B_C_albicans_SC5314:1493088-1494045	Group1	Group3	OK	8.78296	7.18793	-0.289132	-1.08463	0.24935	0.387832	no
XLOC_009561	XLOC_009561	C6_02760W_B	Ca22chr6B_C_albicans_SC5314:569218-569896	Group1	Group3	OK	3.67494	3.00769	-0.289064	-0.608481	0.59385	0.712269	no
XLOC_002282	XLOC_002282	C1_03150C_B	Ca22chr1B_C_albicans_SC5314:656481-657237	Group1	Group3	OK	14.721	12.0483	-0.289052	-1.23164	0.2436	0.381216	no
XLOC_009371	XLOC_009371	C6_03430C_A	Ca22chr6A_C_albicans_SC5314:720170-724973	Group1	Group3	OK	3.03373	2.48375	-0.288574	-1.07724	0.1416	0.256578	no
[truncated: 10,821 more rows]
